# Supplementary material for: Single-cell isotope tracing reveals functional guilds of bacteria associated with the diatom Phaeodactylum tricornutum
Source: Nat Commun. 2023 Sep 13;14:5642. doi: 10.1038/s41467-023-41179-9 (PMC10499878; doi:10.1038/s41467-023-41179-9)
Supplement: Supplementary file 4 — Supplementary data 1 [file 41467_2023_41179_MOESM4_ESM.xlsx]

## Sheet: extended table 1
	genus and strain	Genome Taxonomy Database Identification	NCBI Bioproject accession	JGI IMG taxon ID	isolation source	bacteria cells mL-1	algal attached	higher algal biomass	bacteria Nnet	bacteria Nnet CD	bacteria Cnet	bacteria Cnet CD	bacteria C (fg)	bacteria N (fg)	bacteria biovolume (µm3)	µg C from DOC L-1 d-1	µg N from DON L-1 d-1
	Oceanicaulis PT13A	Alphaproteobacteria;Caulobacterales;Maricaulaceae	PRJNA441690	2744055042	phycosphere	4.38908e+06	yes	no	0.09286	0.62	0.03686	0.19	79.6067	15.309	1.07704	12.8789	6.23948
	Algoriphagus ARW1R1	Bacteroidia;Cytophagales;Cyclobacteriaceae	PRJNA441694	2747842515	free-living	1.74266e+06	no	no	0.1328	0.31	0.05423	0.28	72.3659	13.9165	0.916298	6.83891	3.22064
	Muricauda ARW1Y1	Bacteroidia;Flavobacteriales;Flavobacteriaceae	PRJNA581034	2835340356	free-living	3.08937e+06	no	no	0.1641	0.44	0.03607	0.15	89.3153	17.176	1.309	9.95273	8.70766
	Arenibacter ARW7G5Y1	Bacteroidia;Flavobacteriales;Flavobacteriaceae;	PRJNA441693	2744054426	free-living	3.67275e+06	no	no	0.07163	0.58	0.02734	0.37	82.8268	15.9282	1.15192	8.31688	4.19038
	Devosia PTEAB7WZ	Alphaproteobacteria;Rhizobiales;Devosiaceae	PRJNA441687	2757320511	free-living	1.01653e+06	no	yes	0.04998	0.16	0.02244	0.31	119.656	23.0107	2.14885	2.72946	1.16909
	Stappia ARW1T	Alphaproteobacteria;Rhizobiales;Stappiaceae	PRJNA441689	2758568492	free-living	1.32922e+06	no	no	0.01314	0.2	0.02704	0.11	108.118	20.792	1.80956	3.886	0.363152
	Rhodophyticola 6CLA	Alphaproteobacteria;Rhodobacterales;Rhodobacteraceae	PRJNA441682	2744055041	phycosphere	2.14728e+07	no	no	0.03881	0.25	0.02215	0.33	98.625	18.9663	1.54854	46.9083	15.8058
	Yoonia 4BL	Alphaproteobacteria;Rhodobacterales;Rhodobacteraceae	PRJNA441685	2751186040	phycosphere	6.86015e+06	yes	no	0.04769	0.3	0.04303	0.23	86.6744	16.6682	1.24407	25.5856	5.45316
	Pusillimonas EA3	Gammaproteobacteria;Burkholderiales;Burkholderiaceae	PRJNA455452	2778260959	free-living	131374	no	no	0.05415	0.27	0.04791	0.22	41.2867	7.93975	0.353953	0.259863	0.0564824
	Alcanivorax EA2	Gammaproteobacteria;Pseudomonadales;Alcanivoracaceae	PRJNA455453	2778261710	free-living	412102	no	yes	0.0002734	n/a	0.01572	0.56	99.9274	19.2168	1.58336	0.647355	0.00216514
	Henriciella 6ES	Alphaproteobacteria;Caulobacterales;Hyphomonadaceae	PRJNA441683	2880938284	phycosphere	18136.4	b.d.	no	n/a	n/a	n/a	n/a	n/a	n/a	n/a	n/a	n/a
	Tepidicaulis EA10	Alphaproteobacteria;Parvibaculales;Parvibaculaceae	PRJNA455451	2781125609	free-living	242676	no	no	0.000179	n/a	0.009043	0.19	55.9109	10.7521	0.591756	0.122697	0.000263674
	Roseibium PT13C1	Alphaproteobacteria;Rhizobiales;Stappiaceae	PRJNA441686	2754412429	phycosphere	3.79081e+06	yes	no	0.005322	0.33	0.01095	0.24	75.9637	14.6084	0.994838	3.15321	0.284586
	Thalassospira 13M1/11-3	Alphaproteobacteria;Rhodospirillales;Thalassospiraceae	PRJNA441688	2744054425	phycosphere	1.69713e+06	no	no	0.003946	0.3	0.008913	0.36	79.4468	15.2782	1.07338	1.20175	0.0944577
	Marinobacter 3-2	Gammaproteobacteria;Pseudomonadales;Oleiphilaceae	PRJNA500125	2785510723	phycosphere	2.01267e+06	yes	yes	0.001143	n/a	0.01151	0.19	79.4468	15.2782	1.07338	1.84045	0.0351473
