# Supplementary material for: Single-cell isotope tracing reveals functional guilds of bacteria associated with the diatom Phaeodactylum tricornutum
Source: Nat Commun. 2023 Sep 13;14:5642. doi: 10.1038/s41467-023-41179-9 (PMC10499878; doi:10.1038/s41467-023-41179-9)
Supplement: Supplementary file 6 — Supplementary data 3 [file 41467_2023_41179_MOESM6_ESM.xlsx]

## Sheet: Gator_supplement_table_15genome
					CARBON METABOLISM																													NITROGEN METABOLISM								OTHER PRIMARY METABOLISM		SECONDARY METABOLISM
					Aerobic Respiration		Carbohydrate Metabolism						Carbohydrate Synthesis									Carbon Fixation					Methane Cycle				Phototrophy			Nitrogen Cycle								Purine and Pyrimidine Synthesis		Phytohormone Synthesis
					Cytochrome C Oxidase	Aerobic CO oxidation	EMP Pathway	Entner-Doudoroff pathway	Semi-phosphorylative Entner-Doudoroff pathway	Non-phosphorylative Entner-Doudoroff pathway	Pentose phosphate pathway (non-oxidative)	Pentose phosphate pathway (oxidative)	Glyoxylate - BHAC	Glyoxylate - Ethylmalonoyl-CoA (lower - lalate)	Glyoxylate - Ethylmalonoyl-CoA (lower - succinyl-CoA)	Glyoxylate - Ethylmalonoyl-CoA (upper)	Glyoxylate - Glycolate oxidase	Glyoxylate - Glycolate permease	Glyoxylate - Glyoxylate cycle	Glyoxylate - Glyoxylate to pyruvate	Glyoxylate - Phosphoglycolate to glyoxylate	3-hydroxypropionate bi-cycle	Anaerobic (Wood-Ljungdahl)	Incomplete reductive citrate cycle	Reductive pentose phosphate	Reductive TCA cycle (Arnon-Buchanan cycle)	Methanogenesis - hydrogenotrophic	Methanogenesis - methylotrophic	Aerobic methane production - methylphosphonate to methane	Methanotrophy - methane to formaldehyde	Aerobic anoxygenic phototrophy (System I)	Aerobic anoxygenic phototrophy (System II)	Proteorhodopsin-based phototrophy	Assimilatory ammonia incorporation	Assimilatory nitrate reduction	Dissimilatory nitrate reduction	Mineralization	N2 fixation	Denitrification	Nitrification	Nitrate/nitrite transport	De novo purine synthesis (to IMP)	De novo pyrimidine synthesis (to UMP)	Tryptophan to IAA I	Tryptophan to IAA II	Tryptophan to IAA III	Tryptophan to IAA IV	Tryptophan to IAA V	PAA catabolon
Bacteroidetes	Cytophagia	Cytophagales	Cyclobacteriaceae	Algoriphagus sp. ARW1R1	0	0	1	0.75	0.75	0	1	1	0.25	0	0.666667	0.25	0	0	0	0.333333	1	0.5	0	0.428571	0	0	0	0	0	0	0	0	1	1	0.5	0	1	0	0	0	0	1	1	0.5	1	0.333333	0.333333	0.25	0.8
	Flavobacteriia	Flavobacteriales	Flavobacteriaceae	Arenibacter sp. ARW7G5Y1	0	0	1	0.75	0.75	0	1	1	0.75	0	0.666667	0.25	0	0	0	0.333333	0	0.5	0	0.571429	0	0	0	0	0	0	0	0	0	1	1	0.5	1	0	0.5	0	1	1	1	0	0.666667	0.333333	0	0	0.8
				Muricauda sp. ARW1Y1	0	0	1	0.5	0.25	0	1	1	0.5	0	0.666667	0.25	0	0	0	0.333333	0	0.5	0	0.428571	0	0	0	0	0	0	0	0	1	1	0.5	0	1	0	0.25	0	0	1	1	0.5	0.666667	0.333333	0	0.25	0.6
Proteobacteria	Alphaproteobacteria	Hyphomicrobiales	Devosiaceae	Devosia sp. PTEAB7WZ	1	0	0	1	1	0.333333	1	1	0.5	0	0	0.125	0	0	1	0.666667	1	1	0	0.428571	0	0	0	0	1	0	0	0	0	1	1	0.5	1	0	0.5	0	1	1	1	0.5	0.333333	0.333333	0	0.25	0.6
			Parvibaculaceae	Tepidicaulis sp. EA10	1	1	1	0	0.25	0	1	0	0.25	0	1	0.625	0	0	1	0.666667	1	0.5	0	0.428571	0	0	0	0	0	0	0	0	0	1	1	0.5	1	0	0.5	0	0.75	1	1	0.5	0.666667	0.333333	0	0.25	0.6
			Stappiaceae	Labrenzia sp. PT13C1	1	1	1	0.75	0.75	0	1	0.666667	1	0	1	1	0	0	1	0.666667	1	0.5	0	0.428571	0	0.333333	0	0	1	0	0	1	0	1	1	1	1	0	0.25	0	0.75	1	1	0.5	0.333333	0.333333	0	0.5	1
				Stappia sp. ARW1T	1	1	0	0.75	0.75	0	1	0.333333	1	0	1	1	1	0	1	0.666667	1	0.5	0	0.428571	0	0.333333	0	0	1	0	0	0	0	1	0.5	0.5	1	0	0.75	0	0	1	1	0.5	0.333333	0.333333	0	0.5	1
			Hyphomonadaceae	uncultured Hyphomonadaceae sp. PT6ES	1	0	0	0	0.25	0	1	0	0.25	0	1	1	0	0	1	0.333333	1	0.5	0	0.428571	0	0	0	0	0	0	0	0	0	1	0	0	1	0	0	0	0	1	1	0.5	0.666667	0.333333	0	0.25	0.8
		Maricaulales	Maricaulaceae	Oceanicaulis sp. PT13A	1	0	0	0	0.25	0	1	0	0.25	0	1	0.375	0	0	1	0.333333	0.5	0.5	0	0.428571	0	0	0	0	0	0	0	0	0	1	0	0	1	0	0	0	0	1	1	0.5	0.333333	0.333333	0	0.25	0.6
		Rhodobacterales	Rhodobacteraceae	Loktanella sp. PT4BL	1	1	1	1	0.75	0	1	1	1	1	1	1	1	0	0.5	0.666667	1	0.5	0	0.428571	0	0	0	0	1	0	0	1	0	1	0	0	0	0	0	0	0.5	1	1	0.5	0.666667	0.333333	0	0.5	0.8
				Rhodophyticola PT6CLA	1	1	1	1	0.75	0	1	1	1	1	1	1	1	1	0.5	0.666667	1	0.5	0	0.428571	0	0	0	0	1	0	0	0	0	1	0.5	0.5	1	0	0.25	0.333333	1	1	1	0.5	0.333333	0.333333	0.333333	0.25	1
		Rhodospirillales	Rhodospirillaceae	Thalassospira sp. 11.3	1	0	1	1	0.75	0	1	0.666667	0.75	0	1	1	1	1	0.5	0.666667	1	0.5	0	0.428571	0	0	0	0	1	0	0	0	0	1	1	1	1	0	1	0	1	1	1	0.5	0.666667	0.333333	0	0.25	0.8
	Betaproteobacteria	Burkholderiales	Alcaligenaceae	Pusillimonas sp. EA3	1	1	0	0	0.25	0	1	0	0.5	0	0	0.375	0	0	0.5	0.333333	0.5	0.5	0	0.428571	0	0	0	0	0	0	0	0	0	1	1	0.5	1	0	0	0	1	1	1	0.5	0.666667	0.333333	0.333333	0.25	0.6
	Gammaproteobacteria	Alteromonadales	Alteromonadaceae	Marinobacter sp. PT3.2	1	0	1	1	0.5	0	1	0.666667	0.25	0	0	0.25	1	0	1	0.333333	1	0.5	0	0.571429	0.5	0	0	0	0	0	0	0	0	1	1	1	1	0	0.5	0.333333	1	1	1	0.5	0.666667	0.333333	0	0.25	1
		Oceanospirillales	Alcanivoracaceae	Alcanivorax sp. EA2	1	0	1	0.25	0.25	0	1	0.333333	0.5	0	0	0.375	0	1	1	0.666667	0.5	0.5	0	0.428571	0	0	0	0	0	0	0	0	0	1	1	1	1	0	0.75	0.333333	1	1	1	0.5	1	0.333333	0.333333	0.25	1
[truncated: 9 more columns]
