# Supplementary material for: Single-cell isotope tracing reveals functional guilds of bacteria associated with the diatom Phaeodactylum tricornutum
Source: Nat Commun. 2023 Sep 13;14:5642. doi: 10.1038/s41467-023-41179-9 (PMC10499878; doi:10.1038/s41467-023-41179-9)
Supplement: Supplementary file 8 — Source Data [file 41467_2023_41179_MOESM8_ESM.xlsx]

## Sheet: Figure 1a
Figure 1a	bacteria 13C		Alcanivorax EA2	Algoriphagus ARW1R1	Arenibacter ARW7G5Y1	Devosia EAB7WZ	Henriciella	Roseibium 13C1	Yoonia 4BL	Marinobacter 3-2	Oceanicaulis 13A	Pusillimonas EA3	Stappia ARW1T	Tepidicaulis EA10	Thalassospira 13M1	Muricauda ARW1Y1	Rhodophyticola 6CLA	total
		Number of values	4	22	15	10		142	17	65	22	2	4	5	71	23	23	425
		Median	0.01572	0.05423	0.02734	0.02244		0.01095	0.04303	0.01151	0.03686	0.04791	0.02704	0.009043	0.008913	0.03607	0.02215
		lower 25%	0.007689	0.01256	0.00768	0.0067		0.002776	0.01236	0.00138	0.00793	0.01068	0.00206	0.001196	0.003016	0.00256	0.00523
		upper 75%	0.01268	0.02056	0.0154	0.00727		0.00235	0.0055	0.00351	0.00555	0.01069	0.00382	0.002367	0.003567	0.00956	0.01104
	bacteria 15N
		Number of values	4	22	15	10		142	17	65	22	2	4	5	70	23	23
		Median	0.0002734	0.1328	0.07163	0.04998		0.005322	0.04769	0.001143	0.09286	0.05415	0.01314	0.000179	0.003946	0.1641	0.03881
		lower 25%	0.000433	0.04324	0.04096	0.00833		0.001848	0.0124	0.0004386	0.05679	0.0147	0.00268	0.00019979	0.000999	0.09111	0.00921
		upper 75%	0.0010856	0.0376	0.04547	0.00753		0.001638	0.01742	0.000358	0.05994	0.0147	0.00243	5.57e-05	0.001507	0.0239	0.0102

## Sheet: Figure 1b
Figure 1b		algae 13C		Alcanivorax EA2	Algoriphagus ARW1R1	Arenibacter ARW7G5Y1	Devosia EAB7WZ	Henriciella	Roseibium 13C1	Yoonia 4BL	Marinobacter 3-2	Oceanicaulis 13A	Pusillimonas EA3	Stappia ARW1T	Tepidicaulis EA10	Thalassospira 13M1	Muricauda ARW1Y1	Rhodophyticola 6CLA	total
			Number of values	31	42	47	38	48	137	66	131	59	70	25	21	186	22	7	930
			Median	0.006041	0.006497	0.004245	0.002283	0.002095	0.0007329	0.004944	0.0002182	0.003922	0.001236	0.002376	0.002143	0.0008445	0.003479	0.003969
			lower 25%	0.001402	0.001089	0.002396	0.001112	0.000788	0.0011093	0.00199	0.0007275	0.001574	0.0011358	0.000408	0.000371	0.0010021	0.001571	0.000428
			upper 75%	0.002591	0.001807	0.004415	0.000642	0.000472	0.0011381	0.005966	0.0008138	0.001611	0.000629	0.000803	0.000484	0.0011005	0.002146	0.001564
		algae 15N
			Number of values	31	42	47	38	48	137	66	131	59	70	25	21	186	22	7
			Median	0.0002602	0.004464	0.003349	0.0003924	-0.0001828	0.0002145	0.000235	4.862e-05	0.00488	-4.609e-05	-7.838e-05	-0.0001708	0.0001355	0.002919	0.0001553
			lower 25%	9.73e-05	0.000784	0.00331954	0.0001045	8.44e-05	0.00016175	0.0001257	0.00014029	0.001064	0.00010121	0.00010492	7.28e-05	0.00010484	0.001011	0.000149113
			upper 75%	0.0001213	0.001403	0.001894	0.0004386	7.93e-05	0.0001324	0.0002639	8.518e-05	0.001792	7.854e-05	6.567e-05	0.000162573	0.0001236	0.001382	0.0001958

## Sheet: Figure 2
			Alcanivorax	Algoriphagus	Arenibacter	Devosia	Henriciella	Roseibium	Yoonia	Marinobacter	Oceanicaulis	Pusillimonas	Stappia	Tepidicaulis	Thalassospira	Muricauda	Rhodophyticola
Figure 2		DOC to bacteria	0.01572	0.05423	0.02734	0.02244		0.01095	0.04303	0.01151	0.03686	0.04791	0.02704	0.009043	0.008913	0.03607	0.02215
		C to algae	0.006041	0.006497	0.004245	0.002283	0.002095	0.0007329	0.004944	0.0002182	0.003922	0.001236	0.002376	0.002143	0.0008445	0.003479	0.003969
		glycolate to bacteria	0.002395	0.001746	0.000165	0.004187	4.88e-05	-1.085e-05	0.005596	0.01487	-0.00012	-0.00019	0.05128	0.000106	0.06107	-0.00036	0.000347
		nitrate to bacteria	0.003875	0.008699	0.000538	0.002677	0.0003557	0.0002711	0.003267	0.002754	0.0001201	0.0002585	0.002883	5.935e-05	0.004505	0.001012	0.0001371
		DON to bacteria	0.0002734	0.1328	0.07163	0.04998		0.005322	0.04769	0.001143	0.09286	0.05415	0.01314	0.000179	0.003946	0.1641	0.03881
		N to algae	0.0002602	0.004464	0.003349	0.0003924	-0.0001828	0.0002145	0.000235	4.862e-05	0.00488	-4.609e-05	-7.838e-05	-0.0001708	0.0001355	0.002919	0.0001553
		data for genome presence/absence are found in table S1
	cluster analysis
	(((Arenibacter:0.111893,Muricauda:0.1143682)0.974:0.237462,Algoriphagus:0.312958)0.968:0.194674,((Thalassospira:0.280738,(((Tepidicaulis:0.233229,((Roseibium:0.157249,Stappia:0.155531)0.864:0.0940349,Devosia:0.29396)0.498:0.0523663)0.302:0.0326534,(Henriciella:0.326029,Oceanicaulis:0.3094346)0.56:0.0680941)0.124:0.0278368,(Yoonia:0.176642,Rhodophyticola:0.151815)0.6:0.1828176)0.236:0.0517754)0.72…

## Sheet: Figure 3
Figure 3			Marinobacter (n=23)	Rhodophyticola (n=66)
		Unknown	0	6.06
		Other	13.04	10.61
		Hydron	13.04	16.67
		Di and tricarboxylates	8.7	6.06
		Monocarboxylates	4.35	3.03
		Inorganic C, S, or Na+	8.7	6.06
		Lipid	4.35	4.55
		Metal	4.35	4.55
		Nucleic acid	0	3.03
		Phosphorus	8.7	0
		Carbohydrate	0	13.64
		Carbohydrate; sugar alcohol	4.35	0
		Peptide	0	13.64
		Amino acid	30.43	12.12

## Sheet: Figure S1
Figure S1
	(((((Pusillimonas_sp_EA3:0.373032,mPt_54_Limnobacter:0.448823):1,mARW1_145_UBA2357:0.478904):1,((mARW9_56_Marinicellaceae:0.470276,(mPt_18_Xanthomonadales:0.380122,mARW1_118_Wenzhouxiangella:0.410169):1):1,(mARW7_134_HTCC5015:0.549096,(((mARW9_117_UBA7803_sp002480525:0.508813,(mPt_40_GCA-2725285:0.0207394,(mARW9_86_GCA-2725285:0.000387201,mARW7_129_GCA-2725285:0.0188042):1):1):1,(((Alcanivorax_sp…

## Sheet: Figure S2
Figure S2		Avg
		Hour	ARW7G5Y	6ES	EA10	13A	ARW1Y1	AXENIC	4BL	EA3	EAB7W2	EA2	13M1	6CLA	ARW1T	ARW1R1	3-2	13C1
		0	54	174.333	87	85	63.3333	93	26.3333	87.6667	49	29.6667	27.6667	23.6667	27.3333	31.6667	25.6667	32.3333
		21	88	106.667	129	165.667	128.667	183	38	148.667	100.667	48	40	39	27	50.3333	35	44.6667
		92	1294	253.333	1498.67	1651.33	1444.33	1539.67	560.333	1445.33	1463.67	724.667	629.333	627.667	465	773.333	441	673.333
		116	2321.33	337.667	2653.67	2809.33	2729.33	2823.33	1437.67	2642.33	2563	2124.33	1681	1557.67	1323.33	1919	1339	1600.67
		139	1419	317.333	1537.33	1584	1658.67	1523.67	1258.67	1516.67	1609.67	1863	1361	1173.67	1165.67	1245.33	1585	1507.67
		162	2250.33	483.333	2155.33	2035.67	2449	2018.33	1806	2088	2660	2774	2238	2031	1992.33	1797.33	2667	2332.33
		186	2963.67	801.333	2451.33	2535	3152.67	2526.67	2979	2671.33	3340	3608.67	3327.67	3112.67	3133.33	2699.33	3903	3268
		259	2013	1995	2209.33	1985.33	2263.33	1917	2268.67	2022.67	2319.33	2531.67	2486.33	2378	2670.33	2016	2849.33	2772
		306	3307.67	3614	3122.33	3166.67	3644	2979.67	3474.33	3041.33	3620.33	4191.33	3731.33	3936	3867.33	3206	4547	3973.33
		356	6643.33	4553	5882.33	6136.67	6581.67	5767	6018.67	5841.67	6710.33	7516.67	6701	6444	6440.67	6113	7805.33	6464.67
		426	6413.67	4872	5424.33	5468	6177.33	5260	6312	5503.33	7114.33	7017.33	6704	6349.33	6802.67	6078.33	7381	6713.33
		Stdev
		Hour	ARW7G5Y	6ES	EA10	13A	ARW1Y1	AXENIC	4BL	EA3	EAB7W2	EA2	13M1	6CLA	ARW1T	ARW1R1	3-2	13C1
		0	4.3589	6.4291	2	7.2111	17.6163	6.245	10.4083	13.7961	1	8.3865	13.3167	7.23418	5.1316	10.6927	7.50555	18.9297
		21	7.93725	3.78594	13.5277	6.65833	35.9212	16.6433	17.4356	20.502	11.9304	21.0713	23.8118	7	10.8167	12.4231	9.84886	29.0918
		92	126.444	20.232	151.282	56.0922	142.276	154.649	269.912	194.962	71.6682	248.727	309.005	164.26	186.218	142.36	154.622	389.18
		116	160.544	22.5462	165.049	24.0069	168.951	177.506	648.545	195.613	87.7097	746.459	569.758	490.688	495.715	246.38	406.211	867.45
		139	230.909	51.5396	130.005	62.6418	249.925	159.5	157.824	171.273	238.532	405.4	249.165	197.612	174.54	114.019	189.676	381.634
		162	406.217	71.8633	106.514	191.113	483.433	86.2226	193.827	298.96	479.29	716.678	436.031	214.735	389.557	143.5	362.062	773.783
		186	538.741	103.737	175.586	283.194	576.55	232.565	383.431	378.636	571.263	590.005	602.37	416.053	341.786	358.81	559.581	683.792
		259	441.683	185.34	242.49	340.125	801.913	296.501	203.5	300.899	675.634	625.655	682.606	546.885	658.779	444.084	628.3	836.719
		306	480.568	169.885	143.117	212.114	747.657	307.307	41.0163	154.287	693.641	162.666	350.549	130.104	181.751	147.279	135.532	518.299
		356	661.521	184.399	16.2583	146.766	353.231	167.86	85.9787	143.151	741.081	475.985	647.079	201.666	328.295	81.4616	199.149	751.255
		426	1192.35	205.516	706.565	364.476	671.742	307.443	526.41	655.741	758.275	254.01	1313.96	1121.21	900.646	538.06	1076.07	1164.85

## Sheet: Figure S4A
Figure S4A	Nnet bacteria (fraction biomass from N)																Cnet bacteria (fraction biomass from C)
	killed control	Muricauda	Yoonia	Devosia	Rhodophyticola	Tepidicaulis	Stappia	Marinobacter	Algoriphagus	Roseibium	Thalassospira	Oceanicaulis	Alcanivorax	Arenibacter	Pusillimonas		killed control	Muricauda	Yoonia	Devosia	Rhodophyticola	Tepidicaulis	Stappia	Marinobacter	Algoriphagus	Roseibium	Thalassospira	Oceanicaulis	Alcanivorax	Arenibacter	Pusillimonas
	-0.000260308	0.146693	0.0539674	0.0617755	0.0295984	0.000238407	0.0141445	0.000595111	0.0713609	0.00675828	0.00473147	0.0284244	0.000674928	0.207076	0.0394463		-0.000982815	0.0213166	0.0261103	0.0170082	0.0183706	0.0090153	0.0285157	0.0387492	0.041146	0.0127195	0.0143282	0.0415534	0.0230317	0.0513245	0.058598
	-0.000105041	0.174863	0.133626	0.07053	0.0539425	-1.02368e-05	0.0160405	0.000291263	0.176129	0.00983479	0.00307385	0.0979818	-0.000170146	0.132181	0.0688505		0.000308982	0.0456316	0.0464546	0.0285738	0.0125666	0.00904254	0.0255549	0.0209504	0.0903026	0.015313	0.0148537	0.0322466	0.00790567	0.0264527	0.0372299
	-0.000161714	0.181504	0.0297838	0.042177	0.0861466	0.000178987	0.00990031	0.00208589	0.0914761	-0.000200212	0.00548195	0.0307417	-0.000128136	0.0624955			0.00147678	0.0439099	0.0246071	0.0170171	0.0256784	0.0118875	0.031638	0.0257068	0.0601797	0.0166105	0.010412	0.023156	0.00840817	0.0554245
	-7.31367e-05	0.237065	0.0417327	0.0560924	0.0248155	0.000230932	0.0121446	0.000714264	0.128576	0.00186185	0.00217165	0.129127	0.00158661	0.0324912			-0.00126675	0.0822556	0.0702924	0.011954	0.0102185	0.0109279	0.0247892	0.017575	0.0801198	0.0140265	0.0142988	0.0297564	0.0301865	0.0270813
	0.000242748	0.18569	0.0246338	0.0334017	0.0329728	-3.13351e-05		0.00107264	0.157285	0.00338648	0.00905772	0.142542		0.0701705			-0.000631313	0.0233389	0.0300585	0.028044	0.0178796	0.00667788		0.013605	0.0356555	0.0191613	0.0272131	0.0411772		0.0359318
	0.000184063	0.122598	0.0648353	0.0494572	0.0293227			0.00077206	0.169052	0.00563782	0.00385264	0.145858		0.0764017			-0.00039587	0.0353582	0.0376522	0.027011	0.016161			0.0115148	0.0308091	0.0168111	0.00701338	0.0517385		0.0234436
	0.000182931	0.0729915	0.107486	0.0505049	0.0389285			0.000868057	0.0322609	0.00585286	0.00402196	0.149844		0.111934			0.000747974	0.0564897	0.0395107	0.0445444	0.0208791			0.0147406	0.0448642	0.00969754	0.0111141	0.0300253		0.0306101
	0.000408413	0.209268	0.0653847	0.0464705	0.0288069			0.000404465	0.137919	0.00900709	0.0106426	0.180186		0.0716264			-0.00130535	0.0354156	0.0430343	0.017875	0.0427198			0.00914076	0.0773676	0.017245	0.0259778	0.0376919		0.0427427
	0.00104543	0.184618	0.0417003	0.0528116	0.0377387			0.000431863	0.133771	0.00710601	0.00268554	0.168278		0.0306727			-0.00204006	0.0335083	0.0439218	0.0331229	0.0190797			0.0128337	0.0821723	0.0123876	0.00695732	0.0514191		0.0311599
	8.43471e-05	0.223237	0.0375974	0.040065	0.0514899			0.0031168	0.235245	0.00733058	0.00558956	0.159842		0.14183			-0.00223123	0.0349859	0.0232514	0.0092212	0.0437846			0.0111065	0.0559776	0.0146207	0.00891269	0.0402511		0.0149655
	3.73279e-05	0.138414	0.0483549		0.0473035			0.00111922	0.219739	0.00443136	0.00202528	0.150389		0.00920362			-0.000191374	0.0230143	0.0312783		0.0282702			0.0107317	0.0555794	0.0111162	0.00876115	0.0360375		0.0273396
	-8.32536e-05	0.216477	0.0273361		0.0228598			0.00121112	0.174441	0.00862068	0.00283537	0.203372		0.00360339			0.000503074	0.0438254	0.0349767		0.0331884			0.0157507	0.0429316	0.00819821	0.00465153	0.0415158		0.0196619
	0.000358253	0.164101	0.113737		0.0250544			0.00118225	0.112892	0.00541125	0.00413085	0.188657		0.117084			-0.000982676	0.0439079	0.0441822		0.0239828			0.0137479	0.0622613	0.0119457	0.00846453	0.049368		0.0460122
	-6.93522e-05	0.0678719	0.0476851		0.0354144			0.00162455	0.160732	0.00269136	0.00645423	0.0749352		0.0249456			0.000951258	0.0433316	0.0506093		0.0336667			0.0189196	0.0418465	0.00846118	0.0160532	0.0287143		0.00472726
		0.0655184	0.0402088		0.0454966			0.00122901	0.107702	0.00326934	0.00517597	0.0635635		0.0912449				0.0333887	0.0462896		0.0247222			0.014233	0.0780658	0.0132777	0.0176148	0.0354341		0.0121859
		0.187966	0.0329794		0.03593			-0.000162335	0.0528586	0.00244085	0.00514518	0.0290519						0.0926703	0.0685851		0.0162328			0.00521407	0.041039	0.00723929	0.012483	0.015433
		0.166856	0.0483457		0.0537712			0.00115988	0.216252	0.00190884	0.0108147	0.0188614						0.038635	0.0536762		0.0457007			0.0152912	0.0539328	0.00304833	0.0270604	0.0180333
		0.218916			0.0490074			0.0011457	0.131876	0.00725084	0.00545748	0.0774972						0.0621304			0.0169202			0.0110635	0.0479692	0.011521	0.00722376	0.0449842
		0.0604359			0.0470197			0.0016238	0.0479485	0.00530462	0.00777662	0.0654968						0.0353986			0.0302857			0.0116101	0.0453204	0.0022184	0.00869052	0.0380515
		0.0761132			0.038808			0.000817565	0.0838255	0.00932592	0.00466856	0.0877353						0.0300845			0.0183714			0.0101503	0.0545196	0.00951464	0.00334867	0.124442
		0.0684403			0.0445236			0.00126867	0.139036	0.00479211	0.00372354	0.0349706						0.0360729			0.0221503			0.0092688	0.0739301	0.00807419	0.00526554	0.020251
		0.0505604			0.0505062			0.00069458	0.127239	0.00490303	0.00428999	0.0364394						0.0351619			0.0380592			0.0101515	0.0360677	0.0102789	0.0052905	0.029005
		0.0985291			0.036233			0.0016501		0.00973543	0.00386664							0.0883501			0.0111314			0.00755234		0.0173154	0.00722214
								0.000188313		0.00945626	0.00243625													0.00673963		0.0128179	0.00689323
								0.000427984		0.00656017	0.00387104													0.00923182		0.0160743	0.00589715
								0.00231647		0.00889059	0.00348403													0.0112073		0.0156142	0.00901387
								0.00153228		0.00648686	0.00334165													0.0196922		0.0130042	0.00607698
								0.00106925		0.00223503	0.00364154													0.0114702		0.00748313	0.00370398
								0.0013215		0.00544246	0.00296429													0.0197236		0.0123004	0.0108958
								0.00110786		0.00650175	0.00312654													0.0130963		0.0117373	0.00865139
								0.00156287		0.00778508	0.00846582													0.013979		0.0107907	0.0195172
								0.00218003		0.00741615	0.00589582													0.0128048		0.0158541	0.00970543
								0.0015683		0.00251179	0.00313522													0.0100536		0.0101335	0.00959146
								0.000377475		0.0064633	0.00363525													0.0111333		0.0133617	0.00993215
								0.00140002		0.00547596	0.00594269													0.0113212		0.00557108	0.00749004
								0.00167029		0.0070708	0.00754254													0.01057		0.0132498	0.0234596
								0.000643682		0.00531412	0.00509256													0.0109796		0.0162338	0.0091998
								0.00156336		0.00561304	0.00102693													0.00970042		0.00986759	0.00363735
								0.00044617		0.0056568	0.00240665													0.0113949		0.0119041	0.00278859
								0.00134579		0.00554819	0.00274695													0.00894759		0.0115197	0.00494768
								0.00116416		0.0123	0.00121673													0.0175328		0.00825699	0.00449012
								0.00143328		0.00558377	0.00982023													0.011936		0.00975042	0.0090275
								0.00163173		0.00710717	0.0037386													0.0173212		0.0157627	0.0117401
								0.000293437		0.00607852	0.00565381													0.0084548		0.0174088	0.0315844
								0.000727		0.00627827	0.00692522													0.010734		0.0114892	0.0189256
								0.00095368		0.00537247	0.00407142													0.0101261		0.0120853	0.00828926
								0.00143503		0.00695761	0.00344102													0.0143353		0.0109226	0.0150827
								0.0012805		0.00470819	0.00205309													0.020543		0.0138801	0.00470885
								0.000987334		0.00717168	0.00545132													0.0119509		0.00753104	0.00420547
								0.000640479		0.0110001	0.003316													0.0132788		0.0148116	0.0107198
								0.000297863		0.0100979	0.00486643													0.00943213		0.0192631	0.00823695
								5.01502e-05		0.0033923	0.00272676													-0.000469287		0.00774189	0.00508708
								0.00138962		0.00483795	0.00259854													0.0168259		0.0154466	0.00989068
								0.00181796		0.00490572	0.00485852													0.0101364		0.0159977	0.00942521
								0.00146915		0.00593742	0.00437755													0.0145329		0.0134925	0.00883591
								0.00177659		0.00207941	0.00247153													0.016787		0.0113694	0.00487636
								0.000732974		0.004942	0.00437866													0.0145329		0.00244498	0.0100315
								0.000960838		0.00955888	0.00318299													0.00883752		0.0150522	0.00877251
								0.00094609		0.0061809	0.00527207													0.00976102		0.010923	0.00441419
								0.000227496		0.00605296	0.00206079													0.0126065		0.00987556	0.00585688
								0.00083283		0.00696796	0.00439852													0.0112296		0.00486562	0.00865745
								0.00116765		0.0105041	0.00198671													0.00976303		0.0135585	0.00168056
								0.000814879		0.0102439	0.00842027													0.0106029		0.0178077	0.0119397
								0.00226741		0.00446247	0.0030323													0.0183242		0.00531668	0.00433666
								0.0011426		0.0065329	0.00353929													0.0206236		0.00995078	0.0102635
										0.00343911	0.00798884															0.00991218	0.0159772
										0.00497793	0.00242082															0.00768884	0.00683876
										0.00364468																0.0114125	0.0272181
										0.00315941	0.0052694															0.00933607	0.0125317
										0.00181956	0.0049117															0.00721459	0.0125604
										0.008206	0.00289446															0.0131219	0.0104468
										0.0032412																0.00788338
										0.0041277																0.0114925
										0.00262421																0.00486581
										0.00215241																0.00645784
										0.00548664																0.0133879
										0.00937869																0.0138183
										0.0047372																0.011957
										0.00991896																0.0128664
										0.00798294																0.00963603
										0.00365143																0.008682
										0.00273423																0.0120552
										0.00363084																0.00833904
										0.00515213																0.0112359
										0.00415921																0.00908385
										0.00539503																0.01324
										0.00528867																0.00920523
										0.00292829																0.00807173
										0.00230948																0.0109741
										0.00427066																0.0110685
										0.00563445																0.00970473
										0.0084954																0.00420967
										0.00668546																0.0123914
										0.00620324																0.0137091
										0.00382738																0.00592088
										0.00442456																0.00684284
										0.00602545																0.00573961
										0.00654879																0.0103577
										0.00394255																0.00893776
										0.00516484																0.0117185
										0.00441242																0.0103563
										0.00507353																0.0138728
										0.00276583																0.00548596
										0.00491722																0.014429
										0.00193396																0.0013459
										0.00435686																0.00876076
										0.00248557																0.00816848
										0.00322853																0.00783573
										0.00344745																0.00869005
										0.00141013																0.00818796
										0.00157787																0.00157008
										0.0027904																0.00746398
										0.00348306																0.00817614
										0.00203968																0.00364479
										0.00529219																0.00912674
										0.00486668																0.0113027
										0.00380623																0.00831809
										0.00339702																0.00711541
										0.00331035																0.00705845
										0.00104344																0.00133153
										0.0120053																0.00987413
										0.00567449																0.0146395
										0.00396811																0.0173219
										0.00506992																0.0130737
										0.0125518																0.00711121
										0.00331933																0.00999595
										0.00623271																0.0122436
										0.00623817																0.0105612
										0.00747344																0.00945979
										0.00535018																0.0139958
										0.00401992																0.0130533
										0.00212248																0.010901
										0.006307																0.0119793
										0.0127295																0.0122927
										0.00532896																0.0112613
										0.00858704																0.00810608
										0.00756837																0.00797321
										0.00773377																0.0154006
										0.0073315																0.0172425
										0.0035963																0.00812771
										0.00564033																0.0162243
										0.00288139																0.01181

## Sheet: Figure S4B
Figue S4B	Nnet algae (fraction biomass from N)																		Cnet algae (fraction biomass from C)
	killed control	axenic	Muricauda	Yoonia	Devosia	Rhodophyticola	Tepidicaulis	Stappia	Marinobacter	Algoriphagus	Roseibium	Thalassospira	Hyphomonadaceae	Oceanicaulis	Alcanivorax	Arenibacter	Pusillimonas		killed control	axenic	Muricauda	Yoonia	Devosia	Rhodophyticola	Tepidicaulis	Stappia	Marinobacter	Algoriphagus	Roseibium	Thalassospira	Hyphomonadaceae	Oceanicaulis	Alcanivorax	Arenibacter	Pusillimonas
	0.000154727	-0.000188325	0.00419059	0.000142268	0.00028809	4.95139e-05	-1.28413e-05	-5.25661e-05	-0.000637845	0.0135162	-9.82103e-05	-1.27742e-05	-0.000174099	0.0034205	0.000174445	2.94648e-05	-0.000314274		-0.000557221	0.00643167	0.00366973	0.000473718	-0.000847167	0.00565066	0.00186375	0.00299948	0.00695013	0.00455256	0.00169495	0.0059943	0.00195152	0.000106879	0.00445466	0.00338766	0.00187479
	5.69992e-05	-0.00045568	0.00428531	0.000118343	0.000217909	0.000253666	-0.000197719	1.10126e-05	-0.00030338	0.0049973	-0.000836968	1.23439e-05	-0.000303495	0.00377849	0.000174556	4.43335e-05	0.000510043		-0.000627583	0.00412472	0.00169659	0.0010748	7.20115e-06	0.00354114	0.00264527	0.00208804	0.0106213	0.00932311	-0.00232264	0.00797531	0.00140213	0.00256692	0.00530448	-0.0128859	0.00191313
	5.76454e-05	-0.000181512	0.00448151	3.19252e-05	0.000809104	0.000155344	4.44141e-06	0.000199269	-0.000171642	0.00659539	1.77522e-06	9.8512e-05	-0.000103096	0.00474307	0.000409567	0.000296894	-0.000233921		-0.00127143	0.00767816	0.00268987	0.00214745	0.00192095	0.00396943	0.00258723	0.00316534	0.00759667	0.00619104	0.00115484	0.00404906	0.00129195	0.00380919	0.00463935	0.00247969	0.00162249
	-0.000130815	-0.000163394	0.00483529	0.00101664	0.000979918	0.000351075	6.68243e-05	0.000163653	-0.000486594	0.00669222	0.000329683	0.000219915	-0.000166474	0.00693787	0.000260234	0.000448875	-0.000442307		-0.00296418	0.00806846	0.00198858	0.00222964	0.00171164	0.00456975	0.00309032	0.00191907	0.00579336	0.00695123	0.00199896	0.00574551	0.000966893	0.0041967	0.00410801	0.00324769	0.00117101
	-8.21181e-05	-0.000137232	0.00434984	0.000599695	0.000795577	0.00119507	-3.61251e-06	-0.000100961	-0.000646371	0.00570377	-0.000183445	-1.68889e-05	-8.16817e-05	0.00667158	0.000412865	3.15542e-05	0.00127479		-0.00148204	0.00842984	0.00130985	0.00333385	0.00198923	0.00553287	0.00206512	0.00333044	0.0042425	0.0069419	0.000843466	0.0116256	0.00252834	0.0055905	0.00503475	0.00124898	0.00406676
	-3.68348e-05	-0.000269477	0.00213048	0.00030154	0.000913663	-1.73153e-05	-1.80831e-06	7.20619e-05	-0.000583462	0.00245467	-2.45423e-05	-5.0316e-05	-0.000122814	0.00508164	0.000431646	-4.89236e-05	-0.00034316		-0.00163444	0.00597631	0.00553943	0.00266044	0.00128015	0.00340456	0.00205545	0.00319279	0.00516842	0.00519384	0.00230544	0.00652063	0.0010421	0.00442638	0.00520508	-0.00100043	-0.00102635
	0.000106757	-0.00018468	0.00609437	0.000174841	0.000962075	6.18744e-06	-0.000220804	1.61794e-05	-0.000517262	0.00401946	-0.000130671	0.000108994	-5.65465e-05	0.00398262	0.000466596	0.00354606	-0.00073576		-5.75195e-05	0.00661809	0.00598334	0.00236997	-1.28082e-05	0.00385452	0.00128038	0.00245867	0.00503044	0.00427166	0.00318053	0.00548528	0.00330768	0.00515419	0.00540314	-0.00327191	-0.00481477
	0.000209641	-9.57881e-05	0.00280749	0.00138403	0.000844272		-0.000120151	-0.000258397	-0.000357711	0.00785	6.31376e-05	9.13365e-05	-0.000119767	0.00590616	0.000293775	0.00461797	-9.416e-05		0.00133322	0.00978302	0.00840058	0.00529853	0.000891495		0.000697501	-0.000845016	0.00734467	0.00847799	0.00300804	0.00647596	0.00280032	0.0059325	0.00540077	0.00520627	0.00026449
	0.000389124	-0.000129023	0.00368559	0.000899741	0.000203806		-2.46693e-06	-0.000549986	-0.000412687	0.00439555	-0.000788073	0.000142275	-0.000121457	0.0072262	0.000385716	0.00385513	-0.000230283		3.6831e-05	0.00910393	0.00678462	0.00459043	0.00218495		0.00167991	-0.00244515	0.00757285	0.00640067	-0.000654339	0.00597161	0.00226117	0.00747893	0.00775658	0.00840115	-0.000827507
	2.43041e-05	-0.000184029	0.0030102	0.00028721	0.00696296		-0.000175197	0.000151144	-0.000605435	0.00457879	-0.000309767	-4.52404e-05	-0.000101951	0.00566738	0.000390255	0.00361881	-0.000366562		-0.000790312	0.0114964	0.00177128	0.00261363	0.00473543		0.00125695	0.00216289	0.0051421	0.00575284	0.00468014	0.00669399	0.0019661	0.00710258	0.00670435	0.00492262	-0.00121198
	-2.15025e-05	-0.00034536	0.001653	0.000421681	0.000470874		-0.00042997	-0.000115384	-0.00059695	0.0029856	-0.000124957	0.000123692	-0.0001046	0.00412411	0.000260672	0.00340035	-6.79524e-05		-0.00105637	0.0109139	0.00403191	0.00347906	0.00362379		0.00210644	0.000777282	0.00672181	0.00674935	0.00537939	0.0120664	0.00227487	0.0048042	0.0123694	0.00641079	-0.000426561
	-6.18215e-05	-0.00040516	0.0023636	0.000775943	0.000659991		-0.000331565	-6.87845e-05	-0.000338119	0.00365893	2.62905e-05	-1.36977e-05	-7.16051e-05	0.00479272	0.00026284	0.00306703	7.44018e-05		-0.000893163	0.0113097	0.0011952	0.00172553	0.00354371		0.00227859	0.00179118	0.00891378	0.00882384	0.00509875	0.00766549	0.00270917	0.00569493	0.00524477	0.00573409	0.000563606
	8.1284e-05	-0.000241168	0.00091359	0.000443062	0.00100555		-0.000708079	-0.000181769	-0.000461795	0.00619443	-0.000249341	0.000197015	-0.0001111	0.00554475	0.00040249	0.00311972	-0.000106197		-0.000251161	0.0050942	0.00195405	0.00383104	0.00290961		0.00166136	0.00237603	0.00646638	0.0167584	-0.000242202	0.0113504	0.00220408	0.00288603	0.00299169	0.0066173	0.000148749
	5.18381e-05	-0.00025909	0.0018856	-8.25289e-05	0.0011212		-3.50595e-05	-7.83828e-05	-0.000431194	0.00374186	-0.000238241	0.000113165	-8.9248e-05	0.00653389	0.00027215	0.00372783	-0.000131241		-0.000347753	0.00457915	0.00293358	0.00265219	0.00375437		0.00394895	0.00253902	0.00793066	0.00650782	0.00123212	0.00877761	0.00253487	0.00248168	0.0100345	0.0102634	0.000452503
	-2.12104e-05	-0.000362458	0.00191549	6.8901e-05	0.000305359		-0.000213309	-0.000116895	-0.000581437	0.00451574	6.51825e-05	-7.26382e-05	-5.54839e-05	0.00641031	0.000199525	0.00327067	-0.000194972		-0.00187565	0.00506073	0.00328803	0.00367645	0.00266126		0.00319329	0.0023246	0.00697044	0.00575384	-0.00168126	0.00234993	0.0021878	0.0016555	0.00782288	0.00866012	-0.00116495
	0.000100938	-0.000365608	0.00142793	2.24983e-05	0.000401229		-0.00017078	-0.000276079	-0.000192414	0.0027896	-0.000163783	-0.000139778	3.11168e-06	0.00342266	0.000260543	0.00334919	-3.26629e-05		-0.00187132	0.00531549	0.00384854	0.00261878	0.00238127		0.00260962	0.00201702	0.0103894	0.00838459	-0.00318428	0.00392065	0.00214899	0.00146014	0.0117037	0.00918431	-0.000567753
	-9.3407e-05	-0.000605693	0.00583927	0.000200533	0.0005829		-0.000266386	-0.000207911	-0.00048796	0.00338398	0.000289453	-8.64843e-05	-1.11349e-05	0.00481924	0.000116514	0.00456736	-0.000124619		-0.00309558	0.00381191	0.00595568	0.00322808	0.00280014		0.00214319	0.00158441	0.00714955	0.00714762	-0.00147428	0.00173762	0.00227689	0.00340979	0.00969962	0.0073174	-0.000219238
	-0.00015891	-0.000451141	0.00280655	0.000351325	0.000945359		-0.000305495	-0.000138832	-0.000505516	0.00331389	0.000164325	0.000388021	-2.81639e-05	0.00385549	0.00012923	0.0107019	-1.99579e-05		-0.00174272	0.0045554	0.00264068	0.00365807	0.00344466		0.00234155	0.00214912	-0.000292222	0.00656594	0.000957775	0.00381096	0.00201996	0.00392178	0.0111557	0.0109088	0.000219703
	9.60578e-05	-0.000476333	0.00282774	0.000118561	0.000826533		-0.000174216	-0.000148537	-0.000327775	0.00584727	0.00035261	4.13329e-05	-0.000105321	0.00357807	0.000232943	0.00514701	-5.11486e-05		-0.000882487	0.00225306	0.0057655	0.00323268	0.00297185		0.00253297	0.00361377	0.000771703	0.00847274	0.000515779	0.00309765	0.00307952	0.00282188	0.0121345	0.00404786	-0.000599297
	7.07055e-05	-0.000581703	0.00327357	0.000288825	0.000655676		-0.000116271	-4.21144e-05	-9.26777e-05	0.00458715	0.000236756	-0.000212828	-0.000242961	0.00493345	0.000166482	0.00433001	-1.75091e-05		-0.000724777	0.003797	0.00419504	0.00267087	0.00273379		0.00295336	0.00346134	0.00236866	0.00522206	6.15459e-05	0.00214866	0.00328899	0.00356268	0.00758333	0.00868701	-0.00074439
	8.64057e-06	-0.000457841	0.00408161	0.00163509	0.000348677		-0.000169753	-0.000343276	-0.000246732	0.00489953	0.000238534	-0.000102002	-0.000282505	0.00177194	0.000107179	0.00889075	-0.000119887		-0.000290462	0.00367444	0.00557812	0.00440089	0.00300474		0.00205266	0.00222502	0.00286289	0.00406346	-0.0004792	0.00146023	0.00176201	0.00297061	0.00672274	0.0101751	0.000992578
	0.000145106	-0.000409097	0.000842669	6.20698e-05	0.00106695			-3.6435e-05	-0.000261118	0.00345404	0.000192442	-1.59886e-05	-0.000169104	0.00584845	5.82035e-05	0.00255813	-0.000179169		-0.00113604	0.00392441	0.000421902	0.00303176	0.0032748			0.00341138	-0.00081225	0.00621363	-0.00389827	0.00301638	0.000153039	0.00475815	0.00885283	0.0087489	-0.000240004
	9.58651e-05	-0.000672694		0.000111842	0.000370278			-4.60303e-05	-0.000355174	0.00447466	0.00033917	-0.00027946	-0.000130219	0.00744987	0.000142385	0.00321949	-0.000122461		-0.000480319	0.0042878		0.0022634	0.00250045			0.00325694	-0.00212234	0.00775633	-0.00508488	0.00296726	0.000805058	0.00622745	0.00729648	0.00828543	0.000402064
	1.03092e-05	-0.00039041		0.000484114	0.000297308			-6.59391e-05	-0.000480249	0.00405209	-0.000203599	-0.000229629	-0.000275723	0.00474026	0.000215567	0.0052427	0.000274457		-0.00092534	0.000797235		0.00405259	0.00243061			0.00257696	-0.00336461	0.00546988	-0.0025984	0.00267833	0.0031602	0.00280586	0.00863224	0.0097919	-0.000107664
	0.00012659	-0.000560007		0.000192689	0.000516631			-0.000184855	-0.000458016	0.00563943	6.32389e-05	1.10954e-05	-0.000428497	0.00417376	0.000353813	0.00873408	-0.000102585		-0.000825897	1.34905e-06		0.00299725	0.00304905			0.00272481	-0.00449875	0.0047728	0.000247571	0.00346993	0.0031708	0.00301	0.00604085	0.0117099	-0.00023059
	5.20766e-05	-0.000645624		0.00014793	0.000287184				-9.73673e-05	0.00592678	3.36154e-05	1.86552e-05	-0.00026037	0.00379116	0.000136876	0.00755444	-0.000182675		-0.00117271	-0.000579154		0.00244613	0.00238911				0.00272476	0.0043691	-0.00033278	0.0030158	0.000335128	0.0045669	0.00684251	0.0112195	3.04209e-05
	5.84075e-05	-0.000296474		0.000101668	0.000377115				-0.000306248	0.0115529	0.000210397	-6.69535e-05	-0.000359679	0.0045055	0.00014658	0.00665351	9.72834e-05		-0.00108757	0.00212361		0.00232787	0.00274099				0.00284524	0.0126376	0.00148754	0.0064539	0.000629206	0.00449524	0.00552875	0.0107616	0.00237433
	9.75044e-05	-0.000220491		0.000303251	0.000353492				0.000205631	0.00401401	0.000387284	0.000135947	-0.000203595	0.00312313	0.000180086	0.00305275	-3.59433e-05		-0.000433536	0.00158276		0.00282541	0.00213373				-0.000286844	0.00596278	0.00139827	0.00301817	0.0025778	0.00831421	0.002407	0.0096612	0.00121922
	0.000114614	-0.000222413		0.000231363	0.000231816				0.000298576	0.00349563	0.000358659	0.000102423	-0.000267964	0.00764897	0.000304893	0.00298606	-0.000309616		-0.00054569	0.00186599		0.00393158	0.00189656				0.00185149	0.00827822	-5.00932e-05	0.00282598	0.000583642	0.007577	0.00273677	0.00802879	0.0016339
	2.83942e-05	-0.000243502		0.000159258	0.000287076				8.84163e-05	0.00279542	0.000540163	0.000192031	-0.000227538	0.00481537	0.000381496	-5.2981e-05	0.000221056		0.000124958	0.000600008		0.00343938	0.00266276				0.000794149	0.0067333	0.000716086	0.0033102	0.00201024	0.00737282	0.00361322	0.0011584	0.00191829
	-3.13975e-06	-0.000181711		0.000237257	0.000347609				-3.11484e-05	0.00457272	-0.000283916	9.80448e-07	-0.000295801	0.00488042	0.000162874	-0.000178102	-5.88762e-05		-0.00185712	0.00393688		0.002267	0.000969874				0.000373797	0.00888654	9.07933e-05	0.00283712	0.00359496	0.00310506	0.00446472	0.00187126	0.00259972
	9.05883e-06	-0.000428863		0.000279112	0.000383512				0.00014875	0.0041423	6.56537e-05	-0.000107253	-0.00018082	0.00532923		-5.07075e-05	0.000139936		-0.0018266	0.000135274		0.00376556	0.00190338				0.000673372	0.00455502	-0.000904864	0.0061156	0.00209319	0.00583774		0.00170762	0.00154927
	7.37699e-05	-0.000305363		0.000407077	0.00023956				-9.16716e-05	0.00709824	0.00036405	6.43758e-05	-0.000318856	0.00381607		-6.65777e-05	-1.60356e-05		-0.00210123	0.0014492		0.00340836	5.04067e-05				0.000740489	0.00937391	0.0005219	0.00382535	0.00287323	0.00553256		0.00217282	0.0020946
	2.07712e-05	-0.000307431		0.000194246	0.000468216				0.000132114	0.00229267	0.000335549	-1.36704e-05	-0.000235169	0.00626228		7.05959e-06	0.000134232		-0.00047743	0.00113891		0.00415536	0.00123863				0.000282376	0.00476961	0.00086091	0.00670663	0.00228848	0.00592311		0.000765977	0.00174882
		-0.000292085		8.69016e-06	0.000244177				7.65847e-05	0.011963	0.00028288	0.000144429	-0.000146231	0.00377576		-3.46026e-05	0.000208038			0.000788197		0.00878137	0.000385425				-0.00134257	0.00789478	-4.18648e-05	0.00591648	0.00389944	0.0036588		-0.000596418	0.00192935
		-0.000271553		-3.84082e-05	0.00017295				-0.000118498	0.00445295	0.000167958	2.7437e-05	-0.000184706	0.00969678		-0.000292104	-5.49172e-05			0.00124975		0.00816722	-0.000248209				0.000727997	0.00648523		0.003906	0.00271976	0.00547985		-0.00158769	0.00195442
		-0.000353234		0.000333836	0.000311962				0.000107903	0.00406682	0.000613847	7.70549e-05	-6.43038e-05	0.00980496		-0.000373547	-1.31021e-06			0.000720102		0.0139745	0.000186529				-0.000100108	0.00355219	0.00178505	0.00531296	0.00195692	0.00420297		0.00038322	0.000849455
		-0.000399247		-7.65548e-05	0.000120441				4.14072e-05	0.00368733	0.000338661	-9.80434e-06	-0.000275613	0.0107152		-0.000192839	-8.98647e-05			0.00117209		0.00854426	0.0014965				-0.00137833	0.00670405	2.71978e-05	0.00357759	0.00164664	0.00538353		0.00184904	0.00091076
		-0.000308828		-7.1632e-05					-1.77796e-05	0.00869845	0.000179341	2.86191e-05	-0.000227116	0.00209015		-0.000744853	3.61073e-05			0.00127293		0.00795471					-0.00140576	0.00557847	-0.000510706	0.00443492	0.00209747	0.000912782		-0.000145804	0.00138167
		-8.8248e-05		0.00139106					-0.000157434	0.00369389	0.00029578	-2.37345e-05	-7.68877e-05	0.00230303		0.005049	-0.000223233			0.00137457		0.00853468					-0.000857117	0.00625883	0.00180215	0.00258861	0.00237088	0.00199645		0.00268945	0.000755804
		-1.28364e-06		8.88293e-05					-3.07864e-05	0.00463298	0.000514094	-0.00023713	-0.000208737	0.00470486		0.00566455	8.45095e-05			0.00128998		0.0104094					0.000770936	0.00838315	0.000855666	0.0016282	0.00126761	0.00336487		0.00221758	0.00126451
		-0.00010267		0.000800663					0.000101469	0.00420653	0.000348984	0.000422824	-0.000221414	0.00440475		0.0040996	-8.91973e-05			0.0016607		0.0134336					-0.000975854	0.0060124	0.000318157	0.00194646	0.00166059	0.00234759		0.00420539	0.00186197
		-0.000124695		0.0005636					8.08719e-05		0.000165646	0.000309079	-0.000185438	0.0085392		0.0057517	-3.16673e-05			0.00108655		0.0109515					0.00217534		-0.000222274	0.000761159	0.00218009	0.00397625		0.00550285	0.00134806
		-0.000137302		0.0002327					2.21793e-05		0.000779981	0.000263939	-0.000345379	0.00319181		0.00598025	6.56877e-05			0.000671386		0.00831494					-0.00179232		0.00128899	0.00203703	0.000601764	0.00167142		0.00359876	0.00199706
		-6.98018e-05		0.00128904					9.22231e-05		0.000284492	8.39007e-05	-0.000228193	0.00748995		0.0084457	-1.9207e-05			0.000426067		0.0117376					-0.000191151		9.88851e-06	0.000106037	0.00137335	0.00602778		0.00424501	0.00209834
		-0.00010674		0.000140737					6.92985e-05		-0.000156697	0.000121589	-0.000374128	0.00249933		0.00628025	-1.09808e-05			0.00143357		0.0105169					-0.00055411		-0.00167322	-0.000236772	0.000806634	6.56226e-05		0.00484054	0.00202478
		-0.000160216		0.000636119					-8.72684e-06		0.000114184	0.000101413	-0.000338422	0.00372448		0.00533291	8.62832e-06			0.0010119		0.0132257					-0.000174657		0.00137638	0.000874705	0.000939208	0.00118491		0.00408687	0.00118386
		-0.000109606		0.000100565					0.000133816		0.00011933	3.97283e-05	-0.000265024	0.00624114			-4.08003e-05			0.00147284		0.00971144					-0.000205585		0.000424511	0.00204041	0.00135142	0.00622146			0.00138728
		-8.31169e-05		0.000290756					0.000131304		0.000456383	0.000155808		0.00875096			0.000106946			0.00171883		0.0087206					-0.000811964		0.00184536	0.00046758		0.00405654			0.00162678
		-9.34564e-05		0.00247844					0.00013689		3.0843e-05	0.00034312		0.00823156			-0.000224503			0.00158838		0.0146447					0.000575268		0.000151274	0.00111134		0.00639926			-0.00107925
		-0.000123574		0.000296241					-8.92921e-05		0.000248092	0.00027454		0.00747563			-4.10339e-05			0.00118884		0.0142891					-0.000551965		0.000861934	0.00182139		0.00403631			0.00180915
		-0.000155543		0.000188516					0.000209432		0.000129096	0.000121088		0.00394002			-2.99377e-05			0.00151957		0.0143267					-0.000170418		0.00106211	0.00155008		0.00191243			0.00134144
		-0.000137356		0.000299529					0.00022213		9.49445e-05	0.000346827		0.00722221			4.27831e-05			0.000899524		0.0108833					-0.00034712		-0.000272613	0.00149386		0.00460272			0.000867978
		-0.000155405		4.03296e-05					-7.83653e-05		0.000401249	0.00037362		0.00450646			7.7697e-05			0.000275054		0.00968693					-0.000748911		0.000804082	0.00053143		-0.000702394			0.00231339
		-0.000242205		0.000689089					4.58136e-06		0.000105213	-3.31636e-05		0.00363256			-0.000170105			0.0011413		0.0170762					-4.57889e-05		-3.62412e-06	0.00010133		8.13479e-05			0.00255654
		-0.000149314		0.000283299					2.13915e-05		0.00050482	-6.52311e-05		0.00608752			-0.000142447			0.000922353		0.0104969					-0.00117758		0.00141951	-0.00125142		0.00269695			0.0014528
		-0.000253672		0.000136491					8.99107e-05		0.000378155	4.28476e-05		0.00643629			1.90133e-05			0.000812512		0.011437					4.11731e-05		0.000578866	0.000885161		0.000630576			0.00199936
		-0.000130491		0.00160411					-2.0873e-05		0.000178964	0.000260143		0.00625542			0.000119013			0.00103322		0.0126395					-0.0010446		0.000755786	-0.0019869		0.000851428			0.0019135
		-0.000152842		5.49587e-05					0.000183928		0.000489004	0.000355253		0.00838515			-0.000104533			-0.00165375		0.0104937					0.00148682		0.00139957	0.000668999		-0.000587969			-0.000405369
		-4.25474e-05		7.9391e-05					7.49363e-05		0.000462971	0.000273269					-0.000267592			-0.00154784		0.012906					-0.00081845		0.00189639	0.00154942					-0.000967837
		-1.48065e-05		0.000155963					0.000246269		0.000567777	2.0511e-05					-0.000161991			-0.00168545		0.0112619					-0.00127577		0.00196139	-0.00162626					0.000261425
		4.67124e-05		0.00043778					8.9514e-05		0.00198874	0.000307282					-5.30689e-05			-0.00132759		0.012525					0.000408446		0.00465683	0.000688183					0.0017569
		-0.00010071		9.40753e-05					-4.26367e-05		0.000102847	0.000250517					-5.2165e-05			-0.00101728		0.0108998					0.00427572		-0.000574105	-3.38114e-05					0.0019321
		-0.00012414		0.000179656					0.000160986		0.000283483	0.000258788					1.56624e-05			-0.00223162		0.00972922					0.00151621		0.000526121	0.000910862					0.0011723
		3.50632e-05		0.000543448					7.87262e-05		0.000344851	0.000359132					3.12255e-05			-0.00125826		0.0118813					0.000772155		0.00229895	0.00124536					0.00125214
		-5.00066e-05		0.00089295					1.18275e-05		0.000319671	0.000299895					-7.97998e-05			-0.00185816		0.0111059					4.11129e-05		0.0019396	0.000910889					0.00173757
		-7.57999e-05							-0.000140837		0.000410851	0.00036473					0.00023615			-0.00189207							-0.000886544		0.000852116	0.000971561					0.00154223
		-3.26871e-05							9.51335e-05		0.00045796	0.000415918					-5.41548e-06			-0.00134683							-0.000175082		0.00239973	0.0018819					0.000123505
		4.91513e-05							-5.81954e-05		0.000214457	0.000284861					-0.000201129			-0.00124262							-0.00124946		-0.000203334	0.000574131					0.0012038
		8.04623e-06							0.00020332		0.00107213	0.000448442					1.14376e-05			-0.0021415							0.000606939		0.00599915	0.000269288					0.00184839
		-0.000118881							-7.78946e-05		0.000485516	-9.07054e-05								-0.0015488							-0.000606357		0.00202944	-0.00142847
		5.57659e-05							-5.3119e-05		0.000551913	0.000290145								-0.00157777							-0.00166059		0.00184383	-0.000420335
		0.000117011							5.52331e-05		0.000227321	0.000106084								-0.00113908							0.000121582		0.000871031	-0.00113691
		-0.00013581							0.000103911		0.00201713	-3.76599e-05								-0.00222162							0.000352675		0.00965416	-0.00166065
		-6.39969e-05							0.00027724		-0.000373816	0.000260554								-0.000797654							-0.000370735		-0.000681884	0.00165438
		-2.43353e-05							-1.97676e-05		0.000169152	0.000287942								-0.00143943							-0.000473369		-0.00045445	0.00147002
		5.56391e-05							0.000333537		0.000310415	0.000350191								-0.000954758							0.000975959		0.00109149	0.000902724
		2.82798e-05							3.23849e-05		0.000331309	0.000723785								-0.00131927							5.11301e-05		-0.000762883	0.00194481
		-6.41413e-05							8.09104e-05		0.000132096	0.000408135								-0.00203712							-0.000984608		-0.000705035	0.00152529
		-1.00693e-05							3.32094e-06		0.000280805	0.000295432								-0.00131119							0.000218236		0.000699429	-0.000328708
		-1.09548e-05							3.90019e-05		0.000183332	0.000428046								-0.00231788							0.000549749		0.000732904	0.00131485
		-9.6526e-05							3.80334e-05		0.000250326	-1.93541e-05								0.000431103							0.000872474		0.00124662	0.000190731
		-2.60644e-05							0.000236536		0.00055911	1.08675e-05								-0.00238124							0.00116341		0.00372785	0.000734202
		-0.00043012							3.54211e-05		0.000331988	1.22989e-05								-0.00352786							0.0001059		0.00276424	0.00112858
		5.92964e-05							0.000143941		0.000279145	0.000399898								-0.000394443							0.000710309		0.00339562	0.000693416
		4.23007e-06							-0.000135335		0.000173156	0.000227053								-0.000794181							0.0012704		0.00262843	0.00115902
		6.85563e-05							7.75518e-05		0.000271181	0.000179514								0.000746518							0.00182618		0.00242339	0.00047586
		0.000264947							0.000188835		0.000292677	-4.15727e-05								-0.000110201							0.00056809		-0.000446915	-0.000440982
		0.000118842							0.000203509		-0.000106934	-5.74431e-05								-7.93318e-05							0.000276447		-0.00278773	-0.000664537
		5.36977e-06							8.35219e-05		-9.5414e-05	0.000246815								-0.000124338							0.000928169		-0.00157713	-0.000319333
		-7.13859e-05							8.15939e-05		0.000131223	3.77922e-05								-0.000648725							0.00190539		-0.000879491	0.000332017
		1.4363e-05							9.27233e-05		6.50891e-05	-5.41862e-05								-0.000336143							0.00157899		-0.00159129	-0.000306355
		0.000171456							0.000144356		0.00025618	0.000261169								0.000695437							0.000629551		-0.00155554	-0.000692515
		9.26196e-05							-7.67385e-05		2.76868e-05	0.000138904								0.000719819							-0.000349579		-0.00016063	0.000965757
		0.00021848							0.000161697		0.000138723	0.000226406								-0.000700629							-0.00169097		-0.000387048	0.00176244
		-3.75474e-05							6.83555e-05		3.32705e-05	0.000196401								-0.00134165							0.00103186		-0.00262148	0.00138502
		1.42299e-05							0.000190549		0.000149637	0.000156761								0.000154701							0.000995388		-0.00120324	0.00141285
		-3.12789e-05							3.71942e-05		4.23701e-05	7.39021e-05								-0.000290985							0.000316613		-0.000399216	-0.000879255
		-4.17963e-05							0.0001265		1.76e-07	0.000129969								-0.0002404							0.000722143		-0.000666001	-0.00131233
		8.59234e-05							0.000106242		2.87336e-05	-1.23077e-05								-0.000284077							0.00117495		0.000818405	-0.000196461
		9.14734e-05							-1.2923e-05		-8.36648e-05	9.13706e-05								0.00049691							0.000470981		-0.000387401	8.01432e-05
		-2.11284e-05							-4.08393e-05		0.000106461	0.000147299								-0.000490344							0.000763571		0.000603129	-0.00113567
		3.53964e-05							3.93106e-05		-0.000411542	0.000145976								0.000212022							0.000924306		-9.85754e-05	0.000125224
		0.000148994							9.65288e-05		0.000251248	5.11881e-05								-9.73251e-05							-0.000970453		0.00123704	-0.000539382
		9.23021e-05							7.84641e-06		0.000384429	0.000195848								0.000421991							-0.000131062		0.000952843	0.0017196
		5.66017e-05							3.72607e-05		0.000222212	4.88752e-05								-0.00147204							0.000143722		-0.000365721	0.000411845
		5.14917e-05							9.8989e-06		-0.000177554	9.64037e-05								-0.00305539							0.00101517		-0.000959706	-0.000614895
		-7.25049e-05							-9.07714e-05		0.000156545	0.000128289								-0.00206248							-0.000509283		-0.00244077	0.0021339
		-2.9336e-05							-0.00012084		0.000126165	0.000471269								-0.00062518							-0.00187738		0.00134983	0.000487899
		3.86359e-05							0.000265991		0.000398218	0.000296637								-0.00143965							0.000430245		0.00252039	0.000142458
		-0.000178373							0.000103162		0.000283936	0.000225958								-0.00179633							0.000204859		0.00243626	-0.000504008
		2.52553e-05							4.86214e-05		0.000344188	6.45388e-05								-0.000545138							0.000839801		0.00189736	-0.000447957
		5.80705e-05							4.8747e-05		0.000472308	0.000170485								-0.00149833							-0.00138165		0.00175588	0.00176081
		2.49914e-05							0.000287607		0.000174804	0.0002341								-0.000747476							0.000184834		0.00490133	0.000815045
		-0.000288197							0.000282475		0.000128076	0.00024134								-0.000525019							-6.09585e-05		0.00253638	0.000445233
		3.78577e-05							0.000286087		-7.77063e-05	0.000283718								-0.00149267							-0.000401607		-0.000177804	-0.000210121
		-6.34234e-05							6.91896e-05		1.60368e-05	0.000331929								-0.0013052							0.000941255		-0.000767804	0.00142009
		6.38567e-06							6.06316e-05		2.22278e-05	0.000396028								-0.00130135							-0.00167223		-0.000172265	0.00169521
		7.21833e-05							8.74272e-05		0.000177598	0.000280263								-0.00178638							-0.000422832		-4.09411e-05	0.000746081
		-3.9826e-05							0.000155688		0.00024873	0.000298084								-0.00146322							-0.000887996		0.000908594	0.000175713
		-0.000195229							0.000150921		0.000224229	0.00048614								-0.00244936							-0.000711701		0.0013853	0.000879768
		-0.000339654							0.000202673		0.000215373	0.00010952								-0.00122468							-0.00103009		0.00206296	-0.00131966
		3.06252e-05							0.000313027		0.00038676	-2.66252e-05								-0.00170695							-0.00122511		0.00319545	0.000840604
		4.11808e-05							6.25013e-06		0.000464741	0.000135392								-0.000734568							-0.000255034		0.0023966	0.00295718
		-0.000121616							0.000191801		0.000261162	0.000152885								-0.00163611							0.000177096		0.00304249	0.000511325
		-6.54686e-06							9.73866e-05		0.000102046	6.08066e-05								-0.00107188							9.94765e-05		0.00161204	0.000624285
		-0.000131212							0.000136212		-1.78371e-05	0.000126363								-0.00184002							0.000650485		-0.00164139	0.000818797
		-1.76061e-05							7.30052e-05		0.000363612	-1.55169e-05								-0.000743639							0.000160433		0.00247316	0.00084831
		8.28832e-05							0.000154733		0.000207443	-2.92029e-05								-0.00120505							-0.000159521		0.000319989	-0.000242122
		0.000136226							0.000307857		0.000443845	0.00032871								-0.00219139							-7.90119e-05		0.00162517	-0.000542533
		-0.00010392							0.000285566		0.000322937	0.000168577								-0.00166454							-8.42642e-05		0.00245499	0.000460105
		0.00015344									0.000306805	0.000347311								-0.00126311									0.00270679	0.000967499
		-0.000326273									2.72267e-05	0.000100212								-0.00250076									-7.69448e-05	0.0010711
		0.000183012									0.000418361	-3.62726e-05								-0.000986049									-0.000135486	-0.000834892
		9.45806e-05									0.000214224	0.000414254								-0.000654777									0.000443756	-0.000684306
		9.80627e-05									0.000482863	0.00017793								-0.000320511									0.00227918	-0.00101519
		0.000116046									0.000419738	0.000135712								0.000159367									-0.000567054	-0.00024222
		-8.49879e-05										6.22521e-05								-0.000316966										-0.00139049
		0.000170691										0.000213774								-0.000671043										0.0016738
		5.38042e-05										0.00019691								-0.0010345										0.00168511
		-2.63258e-05										0.000196571								-0.000641194										0.00334772
		-0.000116271										0.000215957								-0.00118928										0.000857278
		0.000143532										6.66626e-05								-0.00179621										4.2859e-05
		2.67869e-05										0.000120276								-0.00120712										-0.000351906
		2.32553e-05										3.1345e-05								-0.000466555										0.00094172
		9.61373e-05										4.50425e-05								-0.000427604										-0.000204673
		2.76713e-06										-2.92561e-05								-0.00109739										-0.00168593
		2.54362e-05										-2.26847e-05								-0.000444688										0.000454729
		0.000161374										0.000227491								-0.000834109										0.0012134
		0.000146558										0.000135518								-0.000224414										0.000456949
		8.39609e-05										0.000165304								-0.000352741										0.000307452
		7.19374e-05										6.01142e-05								-0.000983341										-0.000539227
		-1.19182e-05										0.000186165								0.000578751										-0.00224064
		0.000164424										0.000456165								-0.000763194										0.000183554
		0.000263289										4.04998e-05								-0.00066938										-0.000542518
		0.000498316										6.607e-05								0.00317701										0.00105613
		-1.96034e-05										0.000291769								-0.0014784										0.000292415
		-5.88982e-05										0.000172575								-0.000289739										0.00108557
		-0.000251696										0.000133253								2.48692e-05										0.000744687
		-0.000270718										0.000226198								-0.00112304										0.000772417
		-1.71451e-05										5.96055e-06								-0.000928239										0.00214569
		-0.000271483										0.000422333								0.000299027										-0.000774188
		7.52215e-07										0.00031007								-0.000680953										-0.00017666
		-0.000253788										0.000216635								0.000275874										0.000267448
		-0.000215429										0.000176142								-0.000428553										-0.00132356
		0.000273595										0.000257909								-0.00149044										0.00117378
		0.000121998										0.000242696								-0.00163012										0.00114239
		-0.00016326										0.000123565								-0.00146866										0.000512054
		-9.60629e-05										0.000154463								-0.000911733										0.000737471
		-0.000127593										0.000238641								-0.00100885										0.00290844
		-0.000126185										0.000276379								-0.00223399										0.00187372
		-0.000126952										0.000225149								-4.05697e-05										0.000640383
		0.000105031										0.000426301								-0.000685415										0.00123922
		-6.59051e-05										0.000147468								3.75505e-05										0.00156739
		-5.61351e-05										-4.46974e-05								0.000216479										-0.000818415
		-3.12679e-05										5.44297e-05								-0.000194736										0.000306229
		7.38884e-06										0.000101832								-0.00057789										6.69244e-05
		0.000100291										1.17599e-05								-0.000766078										0.000333067
		0.000186988										8.97093e-05								-0.00112486										-0.00141322
		-0.000105471										0.000186531								-0.00136913										0.000172719
		-0.00012317										0.000125615								-0.00168623										-0.00015121
		-0.00018642										6.31938e-05								-0.00154731										-0.000909479
		-6.04671e-05										9.11834e-05								-0.00111437										-0.000681073
		3.61519e-05										5.295e-05								-0.000345235										-0.00150792
		-0.000215679										0.000155649								-0.000587443										-0.00189895
		-0.000103846										0.000344707								-0.00205409										0.000226944
		0.000151719																		-0.000682255
		-2.68803e-05																		-0.000413096
		5.64289e-05																		0.00034015
		-5.38554e-05																		-0.000523216
		7.0447e-05																		-9.12424e-05
		-8.65753e-05																		-0.00040922
		-0.000141603																		4.45877e-05
		0.000184641																		0.0001819
		-9.51923e-05																		0.00057353
		-2.15173e-05																		-0.000911444
		0.000185884																		-0.000136311
		0.00030841																		7.17254e-05
		6.37038e-05																		-0.000235055
		-0.000130741																		-0.000623794
		0.000145032																		0.000288723
		7.99427e-05																		0.000501444
		-2.09974e-05																		-0.000238382
		0.000127081																		0.000523508
		6.03864e-05																		0.000601988
		7.54339e-05																		-0.000258129
		-1.81939e-05																		-0.00088558
		-0.000115846																		-0.000689238
		-0.000161713																		-0.00201861
		-8.01716e-05																		-0.000186029
		-6.52779e-05																		-0.00119663
		-4.44036e-05																		0.00085838
		-0.000114009																		-0.00149011
		3.28096e-05																		-0.000369953
		1.95364e-05																		-0.00115607
		-6.32857e-07																		-0.000897472
		-8.81108e-06																		-0.00180648
		4.25002e-05																		-0.00196014
		-1.33469e-05																		0.000321849
		-3.99494e-05																		0.000167391
		0.000111793																		0.00045355
		-0.000108933																		-0.000158195
		4.01126e-05																		6.48556e-06
		-1.81387e-05																		0.00111499
		5.85197e-05																		-0.000842164
		0.000184414																		0.00122613
		-4.2917e-06																		7.23769e-05
		0.00010745																		-0.000455335
		-7.45977e-05																		0.000225204
		0.000227657																		0.00104714
		-0.000133606																		-0.00108774
		-0.000163575																		-0.000791456
		2.56672e-05																		-0.000512522
		3.88252e-05																		-0.000147486
		9.89163e-05																		0.000339272
		4.098e-05																		-0.000244984
		4.12029e-05																		0.000879147
		-7.5275e-06																		6.37861e-06
		-1.12079e-06																		-0.000769282
		5.16368e-05																		-0.00118202
		7.45644e-05																		-0.00121398
		-0.000125709																		-0.000428712
		-0.000312603																		-0.00179266
		-0.000253239																		-0.000693444
		-0.000177219																		-0.000570456
		7.40537e-06																		0.00133122
		-0.000424746																		0.00124044
		-0.00011869																		0.000150698
		0.000272855																		9.41501e-06
		-0.000160207																		-0.00123934
		-0.000326907																		-0.000307364
		-0.000105041																		-0.00131962
		-0.000127774																		-0.00137665
		-0.00045632																		-0.00145744
		5.05681e-06																		-0.00116691
		-0.000210864																		-0.00191145
		-4.69607e-05																		-0.000359303
		-6.78093e-05																		-0.00049466
		-0.000184763																		-0.00158998
		-4.53064e-05																		-0.000576202
		-0.000189958																		-0.00152166
		1.1095e-05																		-0.00104667
		-0.000283878																		-0.000304932
		-3.24836e-06																		-0.000258123
		-0.000165705																		-0.000142975
		-0.00017616																		-0.001086
		-5.1842e-05																		0.000600998
		-4.86218e-05																		0.000570329
		0.000325378																		-0.00120547
		-0.000291339																		-0.000381111
		-0.000125768																		-0.000318014
		-0.000169221																		-0.000509539
		-0.000332283																		-3.66368e-05
		-0.000167966																		6.67533e-05
		-0.000169698																		-0.000150966
		-9.64069e-05																		0.000346042
		-7.86087e-05																		0.00159475
		5.22407e-05																		0.000376427
		-6.33541e-05																		-0.000966341
		-0.000140559																		0.000907148

## Sheet: Figure S5
Figure S5		13C permil	15N permil	cell type	culture
		160.5	12551.7	bacteria	Muricauda ARW1Y1
		412.596	15090.2	bacteria	Muricauda ARW1Y1
		394.699	15695.2	bacteria	Muricauda ARW1Y1
		794.981	20858.1	bacteria	Muricauda ARW1Y1
		181.414	16077.8	bacteria	Muricauda ARW1Y1
		305.91	10415.6	bacteria	Muricauda ARW1Y1
		525.627	6116.75	bacteria	Muricauda ARW1Y1
		306.506	18252.3	bacteria	Muricauda ARW1Y1
		286.727	15979.7	bacteria	Muricauda ARW1Y1
		302.049	19556	bacteria	Muricauda ARW1Y1
		178.056	11814.1	bacteria	Muricauda ARW1Y1
		393.82	18923.6	bacteria	Muricauda ARW1Y1
		394.678	14115.1	bacteria	Muricauda ARW1Y1
		388.689	5680.49	bacteria	Muricauda ARW1Y1
		285.487	5480.4	bacteria	Muricauda ARW1Y1
		904.311	16286.3	bacteria	Muricauda ARW1Y1
		339.911	14364.1	bacteria	Muricauda ARW1Y1
		584.458	19151.5	bacteria	Muricauda ARW1Y1
		306.329	5049.26	bacteria	Muricauda ARW1Y1
		251.243	6383.42	bacteria	Muricauda ARW1Y1
		313.324	5728.85	bacteria	Muricauda ARW1Y1
		303.874	4215.35	bacteria	Muricauda ARW1Y1
		858.928	8313.41	bacteria	Muricauda ARW1Y1
		210.089	4502.48	bacteria	Yoonia 4BL
		421.153	11389.3	bacteria	Yoonia 4BL
		194.534	2477.13	bacteria	Yoonia 4BL
		669.72	3474.14	bacteria	Yoonia 4BL
		250.973	2049.63	bacteria	Yoonia 4BL
		329.711	5422.37	bacteria	Yoonia 4BL
		349.002	9092.08	bacteria	Yoonia 4BL
		385.6	5469.03	bacteria	Yoonia 4BL
		394.822	3471.43	bacteria	Yoonia 4BL
		180.509	3128.28	bacteria	Yoonia 4BL
		263.612	4029.8	bacteria	Yoonia 4BL
		301.954	2273.78	bacteria	Yoonia 4BL
		397.529	9638.03	bacteria	Yoonia 4BL
		464.377	3973.49	bacteria	Yoonia 4BL
		419.437	3346.59	bacteria	Yoonia 4BL
		651.871	2743.07	bacteria	Yoonia 4BL
		496.311	4029.03	bacteria	Yoonia 4BL
		115.978	5162.76	bacteria	Devosia EAB7WZ
		235.595	5906.82	bacteria	Devosia EAB7WZ
		116.07	3511.34	bacteria	Devosia EAB7WZ
		63.8047	4681.87	bacteria	Devosia EAB7WZ
		230.109	2778.25	bacteria	Devosia EAB7WZ
		219.414	4122.51	bacteria	Devosia EAB7WZ
		401.293	4210.68	bacteria	Devosia EAB7WZ
		124.932	3871.45	bacteria	Devosia EAB7WZ
		282.731	4405.01	bacteria	Devosia EAB7WZ
		35.6198	3334.55	bacteria	Devosia EAB7WZ
		130.053	2461.72	bacteria	Rhodobacteriaceae 6CLA
		70.1255	4500.38	bacteria	Rhodobacteriaceae 6CLA
		205.619	7244.01	bacteria	Rhodobacteriaceae 6CLA
		45.9038	2064.69	bacteria	Rhodobacteriaceae 6CLA
		124.98	2742.52	bacteria	Rhodobacteriaceae 6CLA
		107.228	2438.8	bacteria	Rhodobacteriaceae 6CLA
		155.977	3239.51	bacteria	Rhodobacteriaceae 6CLA
		382.332	2395.93	bacteria	Rhodobacteriaceae 6CLA
		137.379	3140.08	bacteria	Rhodobacteriaceae 6CLA
		393.396	4293.63	bacteria	Rhodobacteriaceae 6CLA
		232.451	3941.43	bacteria	Rhodobacteriaceae 6CLA
		283.41	1902.67	bacteria	Rhodobacteriaceae 6CLA
		188.075	2084.49	bacteria	Rhodobacteriaceae 6CLA
		288.369	2946.05	bacteria	Rhodobacteriaceae 6CLA
		195.725	3789.68	bacteria	Rhodobacteriaceae 6CLA
		107.969	2989.07	bacteria	Rhodobacteriaceae 6CLA
		413.314	4485.93	bacteria	Rhodobacteriaceae 6CLA
		115.069	4084.67	bacteria	Rhodobacteriaceae 6CLA
		253.327	3917.58	bacteria	Rhodobacteriaceae 6CLA
		130.06	3229.44	bacteria	Rhodobacteriaceae 6CLA
		169.121	3708.05	bacteria	Rhodobacteriaceae 6CLA
		333.935	4210.79	bacteria	Rhodobacteriaceae 6CLA
		55.3192	3014.36	bacteria	Rhodobacteriaceae 6CLA
		33.4969	42.4335	bacteria	Tepidicaulis EA10
		33.7777	22.1263	bacteria	Tepidicaulis EA10
		63.1185	37.5803	bacteria	Tepidicaulis EA10
		53.2199	41.8231	bacteria	Tepidicaulis EA10
		9.40489	20.4033	bacteria	Tepidicaulis EA10
		234.993	1182.99	bacteria	Stappia ARW1T
		204.341	1339.24	bacteria	Stappia ARW1T
		267.34	833.884	bacteria	Stappia ARW1T
		196.418	1018.38	bacteria	Stappia ARW1T
		341.096	71.5716	bacteria	Marinobacter 3-2
		156.714	46.7508	bacteria	Marinobacter 3-2
		205.914	193.416	bacteria	Marinobacter 3-2
		121.833	81.3063	bacteria	Marinobacter 3-2
		80.8411	110.589	bacteria	Marinobacter 3-2
		59.2742	86.0284	bacteria	Marinobacter 3-2
		92.5626	93.872	bacteria	Marinobacter 3-2
		34.7904	55.9976	bacteria	Marinobacter 3-2
		72.881	58.2356	bacteria	Marinobacter 3-2
		55.0617	277.738	bacteria	Marinobacter 3-2
		51.1959	114.396	bacteria	Marinobacter 3-2
		102.992	121.906	bacteria	Marinobacter 3-2
		82.3157	119.546	bacteria	Marinobacter 3-2
		135.725	155.698	bacteria	Marinobacter 3-2
		87.3227	123.368	bacteria	Marinobacter 3-2
		-5.6762	9.70555	bacteria	Marinobacter 3-2
		98.2472	117.719	bacteria	Marinobacter 3-2
		54.6181	116.56	bacteria	Marinobacter 3-2
		60.2567	155.637	bacteria	Marinobacter 3-2
		45.2	89.7463	bacteria	Marinobacter 3-2
		36.1105	126.61	bacteria	Marinobacter 3-2
		45.2121	79.698	bacteria	Marinobacter 3-2
		18.4165	157.787	bacteria	Marinobacter 3-2
		10.0412	38.3421	bacteria	Marinobacter 3-2
		35.7293	57.9187	bacteria	Marinobacter 3-2
		56.1016	212.272	bacteria	Marinobacter 3-2
		143.708	148.155	bacteria	Marinobacter 3-2
		58.8137	110.312	bacteria	Marinobacter 3-2
		144.034	130.927	bacteria	Marinobacter 3-2
		75.5914	113.468	bacteria	Marinobacter 3-2
		84.7012	150.656	bacteria	Marinobacter 3-2
		72.5829	201.114	bacteria	Marinobacter 3-2
		44.2032	151.1	bacteria	Marinobacter 3-2
		55.3383	53.7929	bacteria	Marinobacter 3-2
		57.2769	137.345	bacteria	Marinobacter 3-2
		49.528	159.438	bacteria	Marinobacter 3-2
		53.7532	75.5397	bacteria	Marinobacter 3-2
		40.561	150.697	bacteria	Marinobacter 3-2
		58.0372	59.4043	bacteria	Marinobacter 3-2
		32.7988	132.913	bacteria	Marinobacter 3-2
		121.397	118.069	bacteria	Marinobacter 3-2
		63.6185	140.063	bacteria	Marinobacter 3-2
		119.211	156.285	bacteria	Marinobacter 3-2
		27.7186	46.9284	bacteria	Marinobacter 3-2
		51.2204	82.3468	bacteria	Marinobacter 3-2
		44.9509	100.868	bacteria	Marinobacter 3-2
		88.3786	140.207	bacteria	Marinobacter 3-2
		152.502	127.577	bacteria	Marinobacter 3-2
		63.7723	103.618	bacteria	Marinobacter 3-2
		77.4744	75.2781	bacteria	Marinobacter 3-2
		37.7946	47.2899	bacteria	Marinobacter 3-2
		-64.1818	27.058	bacteria	Marinobacter 3-2
		114.095	136.495	bacteria	Marinobacter 3-2
		45.0563	171.509	bacteria	Marinobacter 3-2
		90.4186	142.995	bacteria	Marinobacter 3-2
		113.694	168.128	bacteria	Marinobacter 3-2
		90.4189	82.8349	bacteria	Marinobacter 3-2
		31.664	101.453	bacteria	Marinobacter 3-2
		41.1858	100.248	bacteria	Marinobacter 3-2
		70.5372	41.5424	bacteria	Marinobacter 3-2
		56.3315	90.9937	bacteria	Marinobacter 3-2
		41.2066	118.354	bacteria	Marinobacter 3-2
		49.8673	89.5269	bacteria	Marinobacter 3-2
		129.572	208.26	bacteria	Marinobacter 3-2
		153.336	116.307	bacteria	Marinobacter 3-2
		365.984	5977.65	bacteria	Algoriphagus ARW1R1
		879.432	15205.3	bacteria	Algoriphagus ARW1R1
		564.104	7703.29	bacteria	Algoriphagus ARW1R1
		772.592	10942.6	bacteria	Algoriphagus ARW1R1
		308.995	13500.9	bacteria	Algoriphagus ARW1R1
		258.75	14562.8	bacteria	Algoriphagus ARW1R1
		404.618	2683.22	bacteria	Algoriphagus ARW1R1
		743.76	11770.1	bacteria	Algoriphagus ARW1R1
		794.107	11402.1	bacteria	Algoriphagus ARW1R1
		520.29	20686	bacteria	Algoriphagus ARW1R1
		516.139	19228.4	bacteria	Algoriphagus ARW1R1
		384.533	15051.8	bacteria	Algoriphagus ARW1R1
		585.823	9564.1	bacteria	Algoriphagus ARW1R1
		373.259	13811.1	bacteria	Algoriphagus ARW1R1
		751.073	9110.88	bacteria	Algoriphagus ARW1R1
		364.872	4408.97	bacteria	Algoriphagus ARW1R1
		498.985	18902.6	bacteria	Algoriphagus ARW1R1
		436.906	11234.3	bacteria	Algoriphagus ARW1R1
		409.36	3995.63	bacteria	Algoriphagus ARW1R1
		505.097	7044.46	bacteria	Algoriphagus ARW1R1
		707.773	11869.4	bacteria	Algoriphagus ARW1R1
		313.27	10824.5	bacteria	Algoriphagus ARW1R1
		71.7027	576.004	bacteria	Roseibium 13C1
		98.4725	828.501	bacteria	Roseibium 13C1
		111.871	6.6126	bacteria	Roseibium 13C1
		85.1914	175.098	bacteria	Roseibium 13C1
		138.223	299.805	bacteria	Roseibium 13C1
		113.943	484.16	bacteria	Roseibium 13C1
		40.5313	501.782	bacteria	Roseibium 13C1
		118.424	760.524	bacteria	Roseibium 13C1
		68.2785	604.52	bacteria	Roseibium 13C1
		91.3248	622.939	bacteria	Roseibium 13C1
		55.1617	385.336	bacteria	Roseibium 13C1
		25.0736	728.801	bacteria	Roseibium 13C1
		63.719	465.596	bacteria	Roseibium 13C1
		27.7843	242.933	bacteria	Roseibium 13C1
		77.4628	290.219	bacteria	Roseibium 13C1
		15.1903	222.444	bacteria	Roseibium 13C1
		-27.9797	178.94	bacteria	Roseibium 13C1
		59.3374	616.399	bacteria	Roseibium 13C1
		-36.5236	456.86	bacteria	Roseibium 13C1
		38.6453	786.705	bacteria	Roseibium 13C1
		23.7952	414.879	bacteria	Roseibium 13C1
		46.5262	423.963	bacteria	Roseibium 13C1
		119.151	820.34	bacteria	Roseibium 13C1
		72.7181	797.41	bacteria	Roseibium 13C1
		106.333	559.76	bacteria	Roseibium 13C1
		101.582	750.96	bacteria	Roseibium 13C1
		74.6403	553.75	bacteria	Roseibium 13C1
		17.7033	205.612	bacteria	Roseibium 13C1
		67.3787	468.153	bacteria	Roseibium 13C1
		61.569	554.971	bacteria	Roseibium 13C1
		51.8048	660.225	bacteria	Roseibium 13C1
		104.059	629.958	bacteria	Roseibium 13C1
		45.0264	228.245	bacteria	Roseibium 13C1
		78.3304	551.819	bacteria	Roseibium 13C1
		-1.99847	470.898	bacteria	Roseibium 13C1
		77.1752	601.632	bacteria	Roseibium 13C1
		107.981	457.638	bacteria	Roseibium 13C1
		42.2848	482.13	bacteria	Roseibium 13C1
		63.2899	485.716	bacteria	Roseibium 13C1
		59.3245	476.816	bacteria	Roseibium 13C1
		25.6796	1031.16	bacteria	Roseibium 13C1
		41.0766	479.731	bacteria	Roseibium 13C1
		103.116	604.615	bacteria	Roseibium 13C1
		120.116	520.277	bacteria	Roseibium 13C1
		59.0102	536.65	bacteria	Roseibium 13C1
		65.1592	462.418	bacteria	Roseibium 13C1
		53.1651	592.349	bacteria	Roseibium 13C1
		83.6806	408.005	bacteria	Roseibium 13C1
		18.197	609.906	bacteria	Roseibium 13C1
		93.2953	924.261	bacteria	Roseibium 13C1
		139.275	850.118	bacteria	Roseibium 13C1
		20.3701	300.281	bacteria	Roseibium 13C1
		99.8511	418.632	bacteria	Roseibium 13C1
		105.542	424.184	bacteria	Roseibium 13C1
		79.6798	508.712	bacteria	Roseibium 13C1
		57.7738	192.886	bacteria	Roseibium 13C1
		-34.1912	427.155	bacteria	Roseibium 13C1
		95.7794	805.838	bacteria	Roseibium 13C1
		53.1688	528.668	bacteria	Roseibium 13C1
		42.367	518.182	bacteria	Roseibium 13C1
		-9.26539	593.198	bacteria	Roseibium 13C1
		80.3609	883.492	bacteria	Roseibium 13C1
		124.236	862.114	bacteria	Roseibium 13C1
		-4.61917	387.884	bacteria	Roseibium 13C1
		43.1426	557.524	bacteria	Roseibium 13C1
		42.7446	304.111	bacteria	Roseibium 13C1
		19.8234	430.098	bacteria	Roseibium 13C1
		58.2189	320.936	bacteria	Roseibium 13C1
		36.8041	281.224	bacteria	Roseibium 13C1
		14.9356	171.64	bacteria	Roseibium 13C1
		75.8551	694.765	bacteria	Roseibium 13C1
		21.8285	287.917	bacteria	Roseibium 13C1
		59.0442	360.473	bacteria	Roseibium 13C1
		-9.26344	237.44	bacteria	Roseibium 13C1
		7.13759	198.856	bacteria	Roseibium 13C1
		78.6006	471.773	bacteria	Roseibium 13C1
		83.0424	791.039	bacteria	Roseibium 13C1
		63.8355	410.381	bacteria	Roseibium 13C1
		73.2191	835.416	bacteria	Roseibium 13C1
		39.897	676.459	bacteria	Roseibium 13C1
		30.0608	321.488	bacteria	Roseibium 13C1
		64.8491	246.44	bacteria	Roseibium 13C1
		26.5253	319.802	bacteria	Roseibium 13C1
		56.3969	444.367	bacteria	Roseibium 13C1
		34.2036	363.053	bacteria	Roseibium 13C1
		77.0744	464.267	bacteria	Roseibium 13C1
		35.4551	455.554	bacteria	Roseibium 13C1
		23.7698	262.315	bacteria	Roseibium 13C1
		53.6964	211.7	bacteria	Roseibium 13C1
		54.6698	372.178	bacteria	Roseibium 13C1
		40.6054	483.884	bacteria	Roseibium 13C1
		-16.0212	718.517	bacteria	Roseibium 13C1
		68.3172	570.033	bacteria	Roseibium 13C1
		81.9148	530.5	bacteria	Roseibium 13C1
		1.60519	335.889	bacteria	Roseibium 13C1
		11.1047	384.779	bacteria	Roseibium 13C1
		-0.26231	515.928	bacteria	Roseibium 13C1
		47.3394	558.827	bacteria	Roseibium 13C1
		32.6974	345.316	bacteria	Roseibium 13C1
		61.3751	445.409	bacteria	Roseibium 13C1
		47.3249	383.785	bacteria	Roseibium 13C1
		83.6045	437.929	bacteria	Roseibium 13C1
		-2.87539	249.025	bacteria	Roseibium 13C1
		89.3462	425.125	bacteria	Roseibium 13C1
		-45.5041	180.994	bacteria	Roseibium 13C1
		30.8727	379.236	bacteria	Roseibium 13C1
		24.7671	226.101	bacteria	Roseibium 13C1
		21.3373	286.88	bacteria	Roseibium 13C1
		30.1438	304.794	bacteria	Roseibium 13C1
		24.968	138.171	bacteria	Roseibium 13C1
		-43.1969	151.882	bacteria	Roseibium 13C1
		17.5059	251.035	bacteria	Roseibium 13C1
		24.8461	307.708	bacteria	Roseibium 13C1
		-21.8382	189.637	bacteria	Roseibium 13C1
		34.6459	455.842	bacteria	Roseibium 13C1
		57.0862	420.986	bacteria	Roseibium 13C1
		26.3093	334.158	bacteria	Roseibium 13C1
		13.9136	300.667	bacteria	Roseibium 13C1
		13.3265	293.575	bacteria	Roseibium 13C1
		-45.652	108.203	bacteria	Roseibium 13C1
		42.3522	1006.92	bacteria	Roseibium 13C1
		91.5194	487.165	bacteria	Roseibium 13C1
		119.218	347.409	bacteria	Roseibium 13C1
		75.3576	437.633	bacteria	Roseibium 13C1
		13.8703	1051.88	bacteria	Roseibium 13C1
		43.6084	294.309	bacteria	Roseibium 13C1
		66.7922	532.916	bacteria	Roseibium 13C1
		49.438	533.363	bacteria	Roseibium 13C1
		38.0798	634.658	bacteria	Roseibium 13C1
		84.874	460.592	bacteria	Roseibium 13C1
		75.1473	351.65	bacteria	Roseibium 13C1
		52.9421	196.408	bacteria	Roseibium 13C1
		64.066	539.005	bacteria	Roseibium 13C1
		67.299	1066.51	bacteria	Roseibium 13C1
		56.6585	458.854	bacteria	Roseibium 13C1
		24.1239	726.04	bacteria	Roseibium 13C1
		22.7543	642.445	bacteria	Roseibium 13C1
		99.3764	656.015	bacteria	Roseibium 13C1
		118.398	623.014	bacteria	Roseibium 13C1
		24.3469	316.976	bacteria	Roseibium 13C1
		107.882	484.366	bacteria	Roseibium 13C1
		62.3192	258.479	bacteria	Roseibium 13C1
		88.3051	409.912	bacteria	Thalassospira 13M1
		93.7305	274.224	bacteria	Thalassospira 13M1
		47.8988	471.388	bacteria	Thalassospira 13M1
		88.002	200.429	bacteria	Thalassospira 13M1
		221.505	764.682	bacteria	Thalassospira 13M1
		12.8621	337.957	bacteria	Thalassospira 13M1
		55.1399	351.817	bacteria	Thalassospira 13M1
		208.719	894.879	bacteria	Thalassospira 13M1
		12.2844	242.457	bacteria	Thalassospira 13M1
		32.4391	480.206	bacteria	Thalassospira 13M1
		30.8767	188.46	bacteria	Thalassospira 13M1
		-11.4705	254.714	bacteria	Thalassospira 13M1
		27.8189	360.732	bacteria	Thalassiosira 13M1
		106.115	551.076	bacteria	Thalassiosira 13M1
		122.244	446.321	bacteria	Thalassiosira 13M1
		69.2628	443.798	bacteria	Thalassiosira 13M1
		219.924	909.024	bacteria	Thalassiosira 13M1
		15.0302	469.383	bacteria	Thalassiosira 13M1
		30.1486	659.531	bacteria	Thalassiosira 13M1
		-24.8873	404.76	bacteria	Thalassiosira 13M1
		-5.14597	327.39	bacteria	Thalassiosira 13M1
		-4.88891	373.761	bacteria	Thalassiosira 13M1
		15.0135	339.103	bacteria	Thalassiosira 13M1
		11.6239	222.067	bacteria	Thalassiosira 13M1
		1.36067	339.463	bacteria	Thalassiosira 13M1
		33.4821	307.788	bacteria	Thalassiosira 13M1
		3.21344	296.136	bacteria	Thalassiosira 13M1
		-21.2288	320.678	bacteria	Thalassiosira 13M1
		52.8886	265.26	bacteria	Thalassiosira 13M1
		29.7452	278.534	bacteria	Thalassiosira 13M1
		141.901	716.089	bacteria	Thalassiosira 13M1
		40.6126	505.303	bacteria	Thalassiosira 13M1
		39.4374	279.245	bacteria	Thalassiosira 13M1
		42.9505	320.163	bacteria	Thalassiosira 13M1
		17.7744	509.144	bacteria	Thalassiosira 13M1
		182.662	640.326	bacteria	Thalassiosira 13M1
		35.3991	439.488	bacteria	Thalassiosira 13M1
		-21.9148	106.854	bacteria	Thalassiosira 13M1
		-30.6538	219.647	bacteria	Thalassiosira 13M1
		-8.42013	247.481	bacteria	Thalassiosira 13M1
		-13.1329	122.364	bacteria	Thalassiosira 13M1
		33.6227	827.305	bacteria	Thalassiosira 13M1
		61.5975	328.623	bacteria	Thalassiosira 13M1
		266.784	485.47	bacteria	Thalassiosira 13M1
		135.787	589.693	bacteria	Thalassiosira 13M1
		26.0121	355.866	bacteria	Thalassiosira 13M1
		96.0945	304.268	bacteria	Thalassiosira 13M1
		-10.8801	190.734	bacteria	Thalassiosira 13M1
		-16.0645	468.879	bacteria	Thalassiosira 13M1
		51.0737	294.038	bacteria	Thalassiosira 13M1
		25.473	420.966	bacteria	Thalassiosira 13M1
		-6.9843	245.829	bacteria	Thalassiosira 13M1
		42.5229	235.341	bacteria	Thalassiosira 13M1
		37.7232	420.318	bacteria	Thalassiosira 13M1
		31.6475	380.93	bacteria	Thalassiosira 13M1
		-9.15481	224.952	bacteria	Thalassiosira 13M1
		43.9753	381.021	bacteria	Thalassiosira 13M1
		30.9938	283.153	bacteria	Thalassiosira 13M1
		-13.915	454.193	bacteria	Thalassiosira 13M1
		0.945813	191.363	bacteria	Thalassiosira 13M1
		29.8077	382.647	bacteria	Thalassiosira 13M1
		-42.0597	185.307	bacteria	Thalassiosira 13M1
		63.6576	712.351	bacteria	Thalassiosira 13M1
		-14.7134	270.824	bacteria	Thalassiosira 13M1
		46.3678	312.31	bacteria	Thalassiosira 13M1
		105.33	676.944	bacteria	Thalassiosira 13M1
		11.0627	220.805	bacteria	Thalassiosira 13M1
		221.557	2052.91	bacteria	Thalassiosira 13M1
		69.7648	453.975	bacteria	Thalassiosira 13M1
		70.0609	424.674	bacteria	Thalassiosira 13M1
		48.2575	259.547	bacteria	Thalassiosira 13M1
		370.215	2364.16	bacteria	Oceanicaulis 13A
		273.647	8265.97	bacteria	Oceanicaulis 13A
		179.522	2556.79	bacteria	Oceanicaulis 13A
		247.844	10991.2	bacteria	Oceanicaulis 13A
		366.308	12181.4	bacteria	Oceanicaulis 13A
		476.133	12477.1	bacteria	Oceanicaulis 13A
		250.63	12833.4	bacteria	Oceanicaulis 13A
		330.123	15574.9	bacteria	Oceanicaulis 13A
		472.808	14492.7	bacteria	Oceanicaulis 13A
		356.69	13731	bacteria	Oceanicaulis 13A
		312.957	12882.2	bacteria	Oceanicaulis 13A
		369.825	17705.4	bacteria	Oceanicaulis 13A
		451.459	16349.7	bacteria	Oceanicaulis 13A
		237.05	6282.73	bacteria	Oceanicaulis 13A
		306.698	5314.41	bacteria	Oceanicaulis 13A
		99.7115	2416.29	bacteria	Oceanicaulis 13A
		126.568	1572.03	bacteria	Oceanicaulis 13A
		405.865	6501.82	bacteria	Oceanicaulis 13A
		333.855	5478.56	bacteria	Oceanicaulis 13A
		1239.47	7380.76	bacteria	Oceanicaulis 13A
		149.485	2909.03	bacteria	Oceanicaulis 13A
		240.061	3031.58	bacteria	Oceanicaulis 13A
		178.236	78.0925		Alcanivorax
		22.0583	9.06777		Alcanivorax
		27.238	12.4983		Alcanivorax
		252.299	152.597		Alcanivorax
		471.823	18048.7		Arenibacter
		213.633	11261.3		Arenibacter
		514.526	5223.81		Arenibacter
		220.141	2702.4		Arenibacter
		311.86	5876.19		Arenibacter
		182.497	6408.09		Arenibacter
		256.688	9480.36		Arenibacter
		382.57	6000.29		Arenibacter
		262.385	2551.05		Arenibacter
		94.8844	12117.9		Arenibacter
		222.815	776.662		Arenibacter
		143.396	317.556		Arenibacter
		416.553	9931.2		Arenibacter
		-10.6905	2075.47		Arenibacter
		66.1971	7683.33		Arenibacter
		547.607	3282.8		Pusillimonas
		325.329	5763.77		Pusillimonas

## Sheet: Figure S6
Figure S6		Alcanivorax	Devosia	Yoonia	Pusillimonas	Stappia	Rhodophyticola	Algoriphagus	Arenibacter	Oceanicaulis	Muricauda	Henriciella	Roseibium	Marinobacter	Tepidicaulis	Thalassospira
bacteria C	Number of values	4	10	17	2	4	23	22	15	22	23		142	65	5	71
	Median	0.01572	0.02244	0.04303	0.04791	0.02704	0.02215	0.05423	0.02734	0.03686	0.03607		0.01095	0.01151	0.009043	0.008913
	lower 25%	0.007689	0.0067	0.01236	0.01068	0.00206	0.00523	0.01256	0.00768	0.00793	0.00256		0.002776	0.00138	0.001196	0.003016
	upper 75%	0.01268	0.00727	0.0055	0.01069	0.00382	0.01104	0.02056	0.0154	0.00555	0.00956		0.00235	0.00351	0.002367	0.003567
bacteria N	Number of values	4	10	17	2	4	23	22	15	22	23		142	65	5	70
	Median	0.0002734	0.04998	0.04769	0.05415	0.01314	0.03881	0.1328	0.07163	0.09286	0.1641		0.005322	0.001143	0.000179	0.003946
	lower 25%	0.000433	0.00833	0.0124	0.0147	0.00268	0.00921	0.04324	0.04096	0.05679	0.09111		0.001848	0.0004386	0.00019979	0.000999
	upper 75%	0.0010856	0.00753	0.01742	0.0147	0.00243	0.0102	0.0376	0.04547	0.05994	0.0239		0.001638	0.000358	5.57e-05	0.001507
algae C	Number of values	31	38	66	70	25	7	42	47	59	22	48	137	131	21	186
	Median	0.006041	0.002283	0.004944	0.001236	0.002376	0.003969	0.006497	0.004245	0.003922	0.003479	0.002095	0.0007329	0.0002182	0.002143	0.0008445
	lower 25%	0.001402	0.001112	0.00199	0.0011358	0.000408	0.000428	0.001089	0.002396	0.001574	0.001571	0.000788	0.0011093	0.0007275	0.000371	0.0010021
	upper 75%	0.002591	0.000642	0.005966	0.000629	0.000803	0.001564	0.001807	0.004415	0.001611	0.002146	0.000472	0.0011381	0.0008138	0.000484	0.0011005
algae N	Number of values	31	38	66	70	25	7	42	47	59	22	48	137	131	21	186
	Median	0.0002602	0.0003924	0.000235	-4.609e-05	-7.838e-05	0.0001553	0.004464	0.003349	0.00488	0.002919	-0.0001828	0.0002145	4.862e-05	-0.0001708	0.0001355
	lower 25%	9.73e-05	0.0001045	0.0001257	0.00010121	0.00010492	0.000149113	0.000784	0.00331954	0.001064	0.001011	8.44e-05	0.00016175	0.00014029	7.28e-05	0.00010484
	upper 75%	0.0001213	0.0004386	0.0002639	7.854e-05	6.567e-05	0.0001958	0.001403	0.001894	0.001792	0.001382	7.93e-05	0.0001324	8.518e-05	0.000162573	0.0001236
z-scaled data for Kmeans	Genome	bacteria_13C	bacteria_15N	algae_13C	algae_15N
	Alcanivorax	-0.571604	-0.868068	1.57827	-0.468112
	Algoriphagus	1.8314	1.70013	1.81506	1.86117
	Arenibacter	0.153478	0.514734	0.645627	1.24336
	Devosia	-0.15228	0.095184	-0.373216	-0.394861
	Henriciella	-1.55252	-0.873366	-0.470842	-0.713573
	Roseibium	-0.869249	-0.770232	-1.17816	-0.493434
	Yoonia	1.13252	0.0508067	1.00861	-0.482075
	Marinobacter	-0.834305	-0.851216	-1.44544	-0.585346
	Oceanicaulis	0.74752	0.926145	0.477897	2.09167
	Pusillimonas	1.43703	0.175993	-0.91691	-0.637824
	Stappia	0.134758	-0.618729	-0.324922	-0.655715
	Tepidicaulis	-0.988245	-0.869897	-0.445916	-0.706924
	Thalassospira	-0.996356	-0.796897	-1.12021	-0.537207
	Muricauda	0.698225	2.30669	0.247853	1.0051
	Rhodophyticola	-0.170375	-0.121277	0.502304	-0.526236

[truncated: 8 more sheets: Figure S7, Figure S8A, Figure S8B, Figure S8C, Figure S9, Figure S10, Figure S11, Figure S12]
